# Supplementary material for: Differential Proteomic Analysis Predicts Appropriate Applications for the Secretome of Adipose-Derived Mesenchymal Stem/Stromal Cells and Dermal Fibroblasts
Source: Stem Cells Int. 2018 Aug 6;2018:7309031. doi: 10.1155/2018/7309031 (PMC6109467; doi:10.1155/2018/7309031)
Supplement: Supplementary Materials — List of 976 quantified proteins. Sample 1 = ASC2; sample 2 = ASC1; sample 3 = ASC3; sample 4 = DF1; sample 5 = DF2; sample 6 = DF3. [file 7309031.f1.xlsx]

## Sheet: proteinGroups_elabo_per MeV
Protein IDs	Protein names	Gene names	LFQ intensity sample_1	LFQ intensity sample_2	LFQ intensity sample_3	LFQ intensity sample_4	LFQ intensity sample_5	LFQ intensity sample_6
M0R009;P04217-2;P04217	Alpha-1B-glycoprotein	A1BG	7512000000	10917000000	7396200000	3249800000	10802000000	8458200000
P01023;H0YFH1;P20742-2;F8W7L3;Q6Y2X3	Alpha-2-macroglobulin	A2M	296480000	1101500000	793370000	35692000000	1603600000	2629700000
P49588;P49588-2;H3BPK7	Alanine--tRNA ligase, cytoplasmic	AARS	121420000	0	351740000	499310000	253660000	130380000
Q96IU4;F8W9U3;B4DQI4;Q96IU4-2	Alpha/beta hydrolase domain-containing protein 14B	ABHD14B	264060000	340690000	221070000	936870000	531450000	297720000
D3YTG3;Q7Z7G0;H0Y897;Q7Z7G0-2;Q7Z7G0-3;Q7Z7G0-4;Q5JPC9;H0YEA0;H7C4X4;E9PPR9;H7C556	Target of Nesh-SH3	ABI3BP	11638000000	12637000000	50094000000	6426200000	2466100000	8704500000
A0A087X1T7;H0YM81;E7EX88;P16112-2;P16112;E7ENV9;Q6PID9;P16112-3;H0YK70	Aggrecan core protein;Aggrecan core protein 2	ACAN	194410000	124050000	90026000	3353200000	264440000	242820000
A0A0A0MSN4;P12821-2;P12821;J3KTH9;J3KTB8;F6X3S4;P12821-4;P12821-3	Angiotensin-converting enzyme;Angiotensin-converting enzyme, soluble form	ACE	0	236610000	180420000	0	0	0
P53396-2;P53396;P53396-3;K7ESG8;K7EIE7	ATP-citrate synthase	ACLY	1035000000	1481700000	2667100000	1279600000	2041200000	1997100000
P68133;P68032;P63267;P62736;A6NL76;P63267-2;C9JFL5;F6UVQ4;F6QUT6;F8WB63;B8ZZJ2	Actin, alpha skeletal muscle;Actin, alpha cardiac muscle 1;Actin, gamma-enteric smooth muscle;Actin, aortic smooth muscle	ACTA1;ACTC1;ACTG2;ACTA2	2032100000	6387900000	5166900000	8044000000	3929800000	2415500000
P60709;G5E9R0;E7EVS6;C9JZR7;C9JTX5	Actin, cytoplasmic 1;Actin, cytoplasmic 1, N-terminally processed	ACTB	68110000000	110930000000	113210000000	114730000000	105240000000	82526000000
I3L4N8	Actin, cytoplasmic 2	ACTG1	0	1720400000	1609700000	1661000000	3445200000	1457300000
P12814-2;P12814-3;P12814;P12814-4;H9KV75;G3V2N5;G3V2W4;H7C5W8;P35609-2;P35609;H0YJW3;H0YJ11;G3V2X9;G3V5M4;G3V2E8;F6THM6;G3V380;D6RH00	Alpha-actinin-1	ACTN1	21977000000	27582000000	24258000000	33310000000	34020000000	26817000000
O43707;O43707-2;F5GXS2;O43707-3;H7C144;K7EJH8;K7EP19	Alpha-actinin-4	ACTN4	39133000000	54358000000	52368000000	80322000000	56787000000	44094000000
P61160;P61160-2;F5H6T1;A0A1B0GWD0;A0A1B0GWH0	Actin-related protein 2	ACTR2	1259600000	1425100000	1791200000	2432300000	1489000000	1576900000
P61158;B4DXW1;Q9P1U1-2;Q9P1U1;F8WDR7;Q9P1U1-3;F8WEW2;F8WE84;A0A0A0MTI9;H7C4J1;C9IZN3;Q9C0K3	Actin-related protein 3	ACTR3	1863300000	2475400000	2678800000	3277400000	2820900000	2931200000
F5GWI4;P00813;F5GXW0	Adenosine deaminase	ADA	0	98566000	100110000	74768000	48579000	166210000
O14672;H3BS53;O14672-2;C9J9B4	Disintegrin and metalloproteinase domain-containing protein 10	ADAM10	4805700000	3129300000	5651200000	3000900000	2431700000	2781600000
Q5JRP2;O43184-3;O43184-4;O43184-2;O43184	Disintegrin and metalloproteinase domain-containing protein 12	ADAM12	3401300000	510280000	917100000	388220000	2490200000	1967500000
A6H8L4;E7EUI5;P78536-2;P78536	Disintegrin and metalloproteinase domain-containing protein 17	ADAM17	832970000	638010000	934940000	526500000	1061000000	920870000
F8WC54;A0AVL1;Q13443-2;Q13443;C9J6H5;C9JPM3	Disintegrin and metalloproteinase domain-containing protein 9	ADAM9	4823700000	4127100000	3832300000	3866400000	4191400000	4532400000
Q9UHI8	A disintegrin and metalloproteinase with thrombospondin motifs 1	ADAMTS1	0	508670000	293520000	341220000	425170000	788520000
O95450-2;O95450	A disintegrin and metalloproteinase with thrombospondin motifs 2	ADAMTS2	396230000	262400000	444810000	242360000	226190000	271290000
Q9UKP4	A disintegrin and metalloproteinase with thrombospondin motifs 7	ADAMTS7	0	84715000	71179000	224270000	0	94465000
Q8N6G6;Q8N6G6-4;Q8N6G6-1;F8WEP3;A6NIB9;Q8N6G6-6;H7BYE3;Q8N6G6-5	ADAMTS-like protein 1	ADAMTSL1	6864700000	5875800000	4764500000	6007300000	4045600000	5019800000
P11766;D6RFE4;H0YAG8;D6RAY0;D6R9G2	Alcohol dehydrogenase class-3	ADH5	222550000	256530000	0	652890000	295340000	273660000
E9PL83;P35318;E9PML4;E9PQE6;E9PQT2	ADM;Adrenomedullin;Proadrenomedullin N-20 terminal peptide	ADM	1936700000	781320000	1979600000	2165000000	6776600000	1721700000
Q8IUX7;H7C0W8;H7C391;H7C4B5;H7C1J5;H7C3D7	Adipocyte enhancer-binding protein 1	AEBP1	9372800000	7805800000	2932000000	18775000000	13357000000	8885100000
P43652	Afamin	AFM	1269100000	3107700000	1564200000	780640000	1931300000	1961500000
P20933;H0Y8L9;H0Y9C7	N(4)-(beta-N-acetylglucosaminyl)-L-asparaginase;Glycosylasparaginase alpha chain;Glycosylasparaginase beta chain	AGA	275190000	238830000	348530000	229560000	212620000	544750000
O00468-6;O00468-3;O00468-7;A0A087X208;O00468-2;O00468-5;O00468-4;O00468;H0Y5U1	Agrin;Agrin N-terminal 110 kDa subunit;Agrin C-terminal 110 kDa subunit;Agrin C-terminal 90 kDa fragment;Agrin C-terminal 22 kDa fragment	AGRN	1545500000	1457500000	798800000	1984200000	1957200000	3732700000
Q09666;E9PQE3;E9PJZ0;E9PKR9;E9PJC6;E9PLK4;Q09666-2	Neuroblast differentiation-associated protein AHNAK	AHNAK	9434800000	8783700000	8899000000	15611000000	8409800000	5711100000
P02765;C9JV77	Alpha-2-HS-glycoprotein	AHSG	280140000000	435710000000	363740000000	157160000000	444520000000	378110000000
Q02952-3;Q02952-2;Q02952	A-kinase anchor protein 12	AKAP12	99592000	241180000	282630000	396180000	0	98666000
Q02040	A-kinase anchor protein 17A	AKAP17A	0	98506000	0	0	231780000	127840000
Q9Y2D5-6;Q9Y2D5-4;C9JA33;B1ALY0;Q8IXS6;Q8IXS6-2;Q9Y2D5;Q9Y2D5-5;Q9Y2D5-7;C9JZH4;C9JVY5	A-kinase anchor protein 2;Paralemmin-2	AKAP2;PALM2;PALM2-AKAP2	248610000	0	0	219580000	234750000	0
P14550;V9GYG2;V9GYP9;Q5T621	Alcohol dehydrogenase [NADP(+)]	AKR1A1	520040000	1376100000	1498800000	1643700000	841790000	954160000
P15121;E9PCX2;E9PEF9;C9JRZ8;C9JRZ8-2	Aldose reductase	AKR1B1	961350000	1394200000	1228400000	1348400000	917720000	2174400000
A0A0A0MSS8;P42330;S4R3Z2;P42330-2	Aldo-keto reductase family 1 member C3	AKR1C3	101640000	156170000	173450000	207520000	134170000	404590000
A0A0C4DGB6;P02768;H0YA55;D6RHD5;B7WNR0;A0A087WWT3;P02768-3;H7C013	Serum albumin	ALB	1495800000	3029800000	1159700000	984600000	8420900000	8383600000
F5GXJ9;Q13740-2;Q13740;H7C543;Q13740-4;Q13740-3	CD166 antigen	ALCAM	2533700000	1097100000	2662200000	1236700000	1959800000	717410000
P04075;J3KPS3;P04075-2;H3BQN4;H3BPS8;H3BUH7;H3BR04;H3BMQ8;H3BU78;H3BR68	Fructose-bisphosphate aldolase A	ALDOA	20261000000	20074000000	25049000000	29390000000	30048000000	27680000000
P09972;K7EKH5;C9J8F3;J3KSV6;J3QKP5;A8MVZ9	Fructose-bisphosphate aldolase C	ALDOC	0	208820000	241810000	351330000	284190000	230630000
E9PB61;Q86V81	THO complex subunit 4	ALYREF	134940000	124530000	0	635180000	441290000	166480000
P03950	Angiogenin	ANG	533750000	810570000	528000000	893880000	556230000	569700000
Q9UKU9;Q9UKU9-2;K7EKF6;Q8NI99;O95841	Angiopoietin-related protein 2	ANGPTL2	1091900000	1361100000	972630000	1536100000	1028500000	2745500000
Q9BY76-2;Q9BY76;M0R2X8;M0R0N8;M0QZ51;M0R3A2;M0R369;Q9BY76-3	Angiopoietin-related protein 4	ANGPTL4	359950000	97734000	220720000	77407000	0	84793000
H0YN26;P39687;H7BZ09;O43423	Acidic leucine-rich nuclear phosphoprotein 32 family member A	ANP32A	334450000	274010000	451980000	1062200000	1460900000	698180000
Q92688-2;Q92688	Acidic leucine-rich nuclear phosphoprotein 32 family member B	ANP32B	0	0	0	223940000	154580000	172090000
P15144;H0YKT6;H0YMC1;H0YLZ8	Aminopeptidase N	ANPEP	11347000000	7354300000	9170100000	6643600000	5875200000	9939600000
Q9H6X2-3;Q9H6X2-4;Q9H6X2-6;Q9H6X2-2;Q9H6X2-5;Q9H6X2;H0YC24	Anthrax toxin receptor 1	ANTXR1	0	0	0	142600000	559510000	211890000
P04083;Q5T3N1;Q5T3N0	Annexin A1;Annexin	ANXA1	1180300000	1092800000	1435900000	1313800000	676640000	904710000
P07355;P07355-2;H0YN42;H0YMD0;H0YMU9;A6NMY6;H0YM50;H0YKS4;H0YNP5;H0YN28;H0YL33;H0YMM1;H0YKZ7;H0YLV6;H0YMT9;H0YKX9;H0YNA0;H0YKL9;H0YMW4;H0YN52;H0YKV8;H0YMD9;H0YKN4;H0YLE2;H0YNB8	Annexin A2;Annexin;Putative annexin A2-like protein	ANXA2;ANXA2P2	5695300000	4510400000	8448200000	7700900000	3233900000	4906400000
P08758;D6RBL5;D6RBE9;E9PHT9;D6RCN3	Annexin A5;Annexin	ANXA5	437870000	813640000	742060000	1276700000	452090000	1197200000
P08133-2;P08133;E7EMC6;E5RK69;E5RJF5;E5RK63;H0YC77;E5RI05;E5RFF0	Annexin A6;Annexin	ANXA6	0	0	0	410190000	110400000	156870000
Q10567-4;Q10567-3;Q10567-2;Q10567;C9J1E7	AP-1 complex subunit beta-1	AP1B1	0	0	0	584730000	7755100000	3409200000
O95782-2;O95782	AP-2 complex subunit alpha-1	AP2A1	0	201260000	273900000	582900000	185910000	283420000
P63010;P63010-2;A0A087X253;P63010-3;A0A087WU93;A0A087WZQ6;A0A087WYD1;K7ERB2;K7EN71;K7EJ01;H7C034;A0A087WXS3;K7EKZ5;K7EJX1	AP-2 complex subunit beta	AP2B1	296890000	328690000	379220000	1239400000	0	232730000
A0A087WY71;E9PFW3;Q96CW1-2;Q96CW1;C9JJD3;C9JPV8;C9JTK4;C9JGT8;C9JJ47	AP-2 complex subunit mu	AP2M1	0	0	74262000	153560000	71229000	79322000
C9JIF9;P13798;H7C393;F8WEH5;C9JLK2;H7C1U0	Acylamino-acid-releasing enzyme	APEH	0	196680000	269850000	305430000	348250000	197280000
P27695;G3V5Q1;G3V3M6;G3V5D9;A0A0C4DGK8;H7C4A8;G3V5M0;G3V359;G3V3C7	DNA-(apurinic or apyrimidinic site) lyase;DNA-(apurinic or apyrimidinic site) lyase, mitochondrial	APEX1	0	0	0	234170000	0	95631000
G3V1C3;Q9BZZ5-3;Q9BZZ5-2;Q9BZZ5;Q9BZZ5-5;Q9BZZ5-6;E9PQK6;Q9BZZ5-1	Apoptosis inhibitor 5	API5	0	0	0	214570000	209870000	0
Q06481-4;Q06481-2;Q06481-3;Q06481-6;Q06481;Q06481-5;E9PQS3;E9PSC7;E9PK76	Amyloid-like protein 2	APLP2	2698900000	2274200000	2391400000	3457500000	2642200000	1881600000
F8W696;P02647	Apolipoprotein A-I;Proapolipoprotein A-I;Truncated apolipoprotein A-I	APOA1	219380000	46748000	0	0	0	0
C9JF17;P05090;C9JX71;F8WBT9	Apolipoprotein D	APOD	3406800000	6730700000	2891500000	9615200000	3933500000	3138300000
P02749;J3KS17	Beta-2-glycoprotein 1	APOH	5698300000	9869400000	5677600000	2600100000	6311700000	8029900000
P05067-11;P05067-8;P05067;P05067-7;P05067-9;A0A0A0MRG2;E9PG40;P05067-4;P05067-6;P05067-3;P05067-5;P05067-10;H7C0V9;P05067-2;H7C2L2	Amyloid beta A4 protein;N-APP;Soluble APP-alpha;Soluble APP-beta;C99;Beta-amyloid protein 42;Beta-amyloid protein 40;C83;P3(42);P3(40);C80;Gamma-secretase C-terminal fragment 59;Gamma-secretase C-terminal fragment 57;Gamma-secretase C-terminal fragment 50;C31	APP	11015000000	8313100000	3750200000	9760500000	11304000000	7950400000
B0YIW6;P48444;P48444-2;Q6P1Q5	Coatomer subunit delta	ARCN1	291550000	212120000	311310000	795360000	597230000	431000000
Q07960;H0YE29;E9PNR6	Rho GTPase-activating protein 1	ARHGAP1	631140000	683820000	660380000	984010000	909690000	683160000
P52565;J3KTF8;J3QQX2;J3KRY1;P52565-2;J3KRE2;J3KS60	Rho GDP-dissociation inhibitor 1	ARHGDIA	3916100000	3836000000	4132500000	6533400000	6035900000	4799800000
O15143;C9J4Z7;F8VXW2;C9JEY1;C9JQM8;C9JFG9;C9J6C8;C9JBJ7;C9K057;C9JM51;F8WEB3;C9JTT6;Q92747-2	Actin-related protein 2/3 complex subunit 1B	ARPC1B	905540000	855840000	792080000	1174700000	1016700000	896390000
O15144;G5E9S7;C9JTV5;G5E9J0;H7C3F9	Actin-related protein 2/3 complex subunit 2	ARPC2	445800000	457320000	584300000	1055200000	445610000	630200000
O15145;F8VR50;C9JZD1	Actin-related protein 2/3 complex subunit 3	ARPC3	195520000	199670000	0	239830000	301590000	184500000
F8WCF6;P59998;F8WDD7;A0A0A6YYG9;P59998-3;P59998-2;H7C0A3;F8WE39;R4GN08;P59998-4;F8WDW3	Actin-related protein 2/3 complex subunit 4	ARPC4-TTLL3;ARPC4	576440000	662090000	599010000	1258200000	618420000	845870000
A0A0C4DFZ2;P15289;P15289-2	Arylsulfatase A;Arylsulfatase A component B;Arylsulfatase A component C	ARSA	1009900000	1324100000	1618100000	736210000	1855400000	1356100000
P15848;P15848-2;Q5FYB1	Arylsulfatase B	ARSB	0	433190000	697240000	304300000	478030000	287600000
A0A1B0GUE3;A0A1B0GUG1;A0A1B0GUW4;A0A1B0GW68;A0A1B0GUA4;A0A1B0GTM3;A0A1B0GUH5;Q13510-3;Q13510;Q13510-2;A0A1B0GV06;A0A1B0GTP7;E7EMM4;A0A1B0GTZ5;A0A1B0GW66;A0A1B0GUJ3;A0A1B0GVE7;A0A1B0GU62;A0A1B0GVG2	Acid ceramidase;Acid ceramidase subunit alpha;Acid ceramidase subunit beta	ASAH1	535400000	846120000	1374300000	805400000	749800000	904170000
E5RGN3;E5RIM7;O00244	Copper transport protein ATOX1	ATOX1	535510000	394440000	533730000	739460000	1061700000	390440000
P06576;H0YH81;F8W079;F8W0P7;H0YI37	ATP synthase subunit beta, mitochondrial;ATP synthase subunit beta	ATP5B	470170000	723180000	1093100000	630490000	375960000	440410000
Q15904;A6QRJ1;A0A0C4DGX8	V-type proton ATPase subunit S1	ATP6AP1	1799100000	1549900000	1356800000	877250000	1016400000	1727200000
A0A1B0GVB9;A0A1C7CYW4;O75787-2;O75787;A0A1B0GWJ8;H7C3E1;A0A1B0GTB0;A0A1B0GTU8;A0A1B0GVW0;A0A1B0GVC7;A0A1B0GU12;B7Z413;A0A1B0GUT7;B7Z1I9;A0A1B0GW13;A0A1B0GV60;H7C240;A0A1B0GWD6;A0A1B0GVI9;A0A1B0GVZ1;A0A1B0GV24;A0A1B0GUV3	Renin receptor	ATP6AP2	1034900000	1158100000	658030000	1063100000	817350000	822690000
Q9UII2;A0A0B4J230;Q9UII2-3;Q9UII2-2	ATPase inhibitor, mitochondrial	ATPIF1	0	76544000	0	105570000	0	75806000
O75882-3;O75882-2;O75882	Attractin	ATRN	2046900000	1786300000	1576300000	2184400000	2387100000	1975500000
P30530-2;P30530;M0R0W6	Tyrosine-protein kinase receptor UFO	AXL	3828500000	4449000000	4006000000	1182900000	2770300000	2213100000
H0YLF3	Beta-2-microglobulin	B2M	311210000	273870000	540850000	528320000	919740000	245400000
P61769;F5H6I0	Beta-2-microglobulin;Beta-2-microglobulin form pI 5.3	B2M	94108000000	75855000000	85741000000	97106000000	129080000000	94333000000
O43505	N-acetyllactosaminide beta-1,3-N-acetylglucosaminyltransferase	B3GNT1	315480000	666980000	550280000	564790000	449160000	1443800000
P15291-2;P15291;Q86XA6	Beta-1,4-galactosyltransferase 1;Lactose synthase A protein;N-acetyllactosamine synthase;Beta-N-acetylglucosaminylglycopeptide beta-1,4-galactosyltransferase;Beta-N-acetylglucosaminyl-glycolipid beta-1,4-galactosyltransferase;Processed beta-1,4-galactosyltransferase 1	B4GALT1	2916300000	1470600000	1038400000	1298400000	1565300000	1626100000
O95817;C9JFK9	BAG family molecular chaperone regulator 3	BAG3	0	0	231010000	0	386500000	643230000
O75531	Barrier-to-autointegration factor;Barrier-to-autointegration factor, N-terminally processed	BANF1	230350000	345090000	290210000	362310000	386710000	259470000
P80723;P80723-2	Brain acid soluble protein 1	BASP1	2930900000	1309900000	2119900000	1014200000	1266900000	682120000
C9JKG1	Biglycan	BGN	581660000	0	0	188890000	609290000	429020000
P21810	Biglycan	BGN	187480000000	67898000000	54981000000	42825000000	295430000000	156440000000
Q13867;K7ES02;J3KS79;K7ENH5;K7ESE8;J3KSD8	Bleomycin hydrolase	BLMH	163220000	0	0	429400000	963750000	353150000
P13497;P13497-4;P13497-5;P13497-2;P13497-6;Q3MIM8;P13497-3;B7ZKR5;Q9Y6L7	Bone morphogenetic protein 1	BMP1	2324500000	1644000000	1091100000	1279900000	1270600000	1413500000
Q13873;A0A1W2PPB5;Q13873-2	Bone morphogenetic protein receptor type-2	BMPR2	0	0	1244600000	1939500000	0	967250000
A0A087X2B5;P35613-2;P35613;I3L192;A0A087WUV8;P35613-3;P35613-4;R4GMX5;R4GN83	Basigin	BSG	218180000	0	118370000	0	0	0
A6NC48;Q10588;Q10588-2;H0Y984;H0Y8G4;H0Y9Q9	ADP-ribosyl cyclase/cyclic ADP-ribose hydrolase 2	BST1	1367300000	707690000	2012600000	615360000	871710000	748700000
P43251-4;P43251;P43251-3;P43251-2;C9JSN9	Biotinidase	BTD	2616000000	2189800000	3468300000	2202900000	2462600000	2214600000
Q969H8;M0QXF7;M0QYN0	UPF0556 protein C19orf10	C19orf10	8493300000	5439900000	10661000000	5506600000	11845000000	10136000000
Q9BXJ0	Complement C1q tumor necrosis factor-related protein 5	C1QTNF5	4106800000	2755200000	2389600000	1909000000	2454900000	1213400000
B4DPQ0;P00736;F5H2D0;F5H1V0;F5H6Y3;F5H3N3;F5H1N6;F5GWL0;F5H3A3	Complement C1r subcomponent;Complement C1r subcomponent heavy chain;Complement C1r subcomponent light chain	C1R	109640000000	135920000000	86309000000	142060000000	63401000000	97723000000
Q9NZP8;H0YFL7	Complement C1r subcomponent-like protein	C1RL	460100000	347720000	441100000	401640000	396500000	377670000
P09871;F8WCZ6;A0A087X232;H0Y5D1;F5H7T4;B5MCV4	Complement C1s subcomponent;Complement C1s subcomponent heavy chain;Complement C1s subcomponent light chain	C1S	135370000000	147010000000	114690000000	78648000000	74587000000	127990000000
P01024;M0QYC8;M0QXZ3;M0R0Q9;M0R1Q1;O95568	Complement C3;Complement C3 beta chain;C3-beta-c;Complement C3 alpha chain;C3a anaphylatoxin;Acylation stimulating protein;Complement C3b alpha chain;Complement C3c alpha chain fragment 1;Complement C3dg fragment;Complement C3g fragment;Complement C3d fragment;Complement C3f fragment;Complement C3c alpha chain fragment 2	C3	28667000000	14949000000	11640000000	7308800000	6202200000	26093000000
F5GXS0;A0A140TA29;A0A0G2JL54;P0C0L5	Complement C4-B;Complement C4 beta chain;Complement C4-B alpha chain;C4a anaphylatoxin;C4b-B;C4d-B;Complement C4 gamma chain	C4B	0	0	0	471190000	184780000	1625500000
O43570-2;O43570;B3KUB4	Carbonic anhydrase 12	CA12	166600000	188300000	201110000	0	0	0
Q05682-4;Q05682-5;Q05682-6;Q05682-2;Q05682;C9J813;E9PGZ1;E7EX44;Q05682-3;C9JEK3;C9JE79;F8WE61;REV__H0YH95;REV__H0YEF9;REV__E9PJZ7;REV__H0YHK3;REV__O75334-6;REV__O75334-5;REV__Q13136-2;REV__Q13136;REV__O75334-2;REV__O75334-4;REV__G3V200;REV__O75334-3;REV__O75334	Caldesmon	CALD1	10789000000	7964500000	8110600000	11864000000	10467000000	7633100000
P0DP25;P0DP24;P0DP23;H0Y7A7;E7ETZ0;E7EMB3;G3V361;Q96HY3;F8WBR5;M0QZ52;G3V479;G3V226;C9J7T9;P27482;P02585	Calmodulin-3	CALM2;CALM1;CALM3	4630500000	5924600000	8776300000	7607500000	4630000000	4367600000
P27797;K7EJB9;K7EL50	Calreticulin	CALR	15302000000	14865000000	22930000000	22377000000	23093000000	16069000000
O43852;O43852-3;O43852-6;O43852-5;O43852-10;O43852-9;O43852-11;O43852-13;O43852-14	Calumenin	CALU	40448000000	43408000000	38475000000	9954800000	13046000000	29006000000
Q86VP6;Q86VP6-2;A0A0C4DGH5;H0YH27;Q86VP6-3	Cullin-associated NEDD8-dissociated protein 1	CAND1	170180000	0	145680000	336180000	125980000	0
Q8WVQ1-3;Q8WVQ1;K7EN15;Q8WVQ1-2	Soluble calcium-activated nucleotidase 1	CANT1	387990000	250180000	241310000	166710000	417450000	330430000
Q01518;Q5T0R7;Q5T0R6;Q5T0R5;Q5T0R4;Q5T0R3;Q5T0R2;Q5T0R1;Q01518-2;Q5T0R9;Q5T0S3;Q5T0R8	Adenylyl cyclase-associated protein 1;Adenylyl cyclase-associated protein	CAP1	349340000	352320000	170870000	748140000	527510000	269940000
P40121;P40121-2;E7ENU9;B8ZZL6;H7C0X8	Macrophage-capping protein	CAPG	775350000	686640000	496680000	2852200000	771180000	105150000
P07384;E9PL37;E9PRM1;E9PIA9;E9PLX0;E9PJJ3;E9PLC9;E9PMC6;E9PJA6;E9PSA6;E9PQB3	Calpain-1 catalytic subunit	CAPN1	86751000	0	0	177250000	158440000	127380000
P17655;P17655-2	Calpain-2 catalytic subunit	CAPN2	102860000	190760000	340830000	523600000	346490000	160730000
U3KQE2;A0A075B7C0;A0A0C4DGQ5;P04632;K7EIV0;K7ELJ7;K7EM73;K7EKD8;U3KPR7	Calpain small subunit 1	CAPNS1	274110000	295410000	334540000	531890000	477030000	230280000
G3V153;Q14444-2;Q14444;E9PLA9	Caprin-1	CAPRIN1	0	0	0	203570000	241820000	0
P52907	F-actin-capping protein subunit alpha-1	CAPZA1	581060000	509370000	539510000	878430000	750970000	668390000
P47756-2;P47756;B1AK87;B1AK88;B1AK85	F-actin-capping protein subunit beta	CAPZB	308070000	343740000	360140000	978090000	534650000	411220000
E7EQ12;H0Y7F0;H0Y9H6;E9PDE4;E7ES10;E9PCH5;E7EVY3;B7Z574;A0A0C4DGB5;P20810-3;P20810-4;P20810-8;P20810-2;P20810;P20810-9;P20810-5;P20810-10;P20810-7;P20810-6;D6RAA8;F8W7E0;A0A0A0MR45;E7EQA0;H0YD33;D6RC54	Calpastatin	CAST	301920000	146930000	298020000	378370000	176740000	98986000
Q13185;C9JMM0;B8ZZ43;S4R2Y4	Chromobox protein homolog 3	CBX3	172150000	196140000	194620000	322550000	279940000	225160000
Q76M96;Q76M96-2;H7C5K4;C9J8I6;Q76M96-3	Coiled-coil domain-containing protein 80	CCDC80	13621000000	13404000000	27453000000	15129000000	14696000000	9940900000
P13500	C-C motif chemokine 2	CCL2	1776600000	829280000	1402600000	231150000	0	559000000
F8VQ14;F5GWF6;P78371;P78371-2	T-complex protein 1 subunit beta	CCT2	133340000	112720000	329850000	447020000	143480000	122550000
P49368-2;P49368;B4DUR8;Q5SZX6;E9PM09;Q5SZX9;Q5SZW8;E9PRC8	T-complex protein 1 subunit gamma	CCT3	3154800000	2347900000	4652500000	5002700000	4593800000	2570000000
P50991-2;P50991	T-complex protein 1 subunit delta	CCT4	130490000	90517000	162890000	172690000	0	99859000
E7ENZ3;P48643;B7ZAR1;E9PCA1;P48643-2;H0Y914	T-complex protein 1 subunit epsilon	CCT5	146510000	132040000	192280000	206350000	161870000	101880000
P40227-2;P40227	T-complex protein 1 subunit zeta	CCT6A	0	48422000	198720000	170370000	75013000	91596000
Q99832-3;Q99832;Q99832-4;F8WAM2;Q99832-2	T-complex protein 1 subunit eta	CCT7	130790000	190650000	219600000	373950000	262700000	146640000
P50990-2;P50990;P50990-3;H7C4C8;H7C2U0	T-complex protein 1 subunit theta	CCT8	0	338950000	753120000	684520000	619390000	452890000
Q6YHK3;Q6YHK3-4;Q6YHK3-2;Q6YHK3-3	CD109 antigen	CD109	15992000000	13027000000	13478000000	24694000000	18527000000	19711000000
Q9HCU0	Endosialin	CD248	10610000000	7179200000	8732800000	11452000000	10608000000	12095000000
H0YDW7;H0YCV9;H0Y5E4;P16070-15;P16070-18;P16070-12;P16070-14;P16070-13;P16070-11;P16070-10;P16070-16;P16070-8;P16070-9;P16070-17;P16070-6;P16070-4;P16070-3;P16070-7;P16070-5;P16070;H0YD13;E9PKC6;H0Y2P0;Q86UZ1;H0YDX6;P16070-19;H0YD17;H0YD90;H0YEV3;H0YEU1	CD44 antigen	CD44	14306000000	10115000000	8991300000	7140200000	12361000000	9412000000
B1AP13;P08174-4;P08174;P08174-3;P08174-5;P08174-2;P08174-6;B1AP15;H3BLV0	Complement decay-accelerating factor	CD55	760210000	563490000	409280000	431620000	554160000	334580000
E9PNW4;E9PR17;P13987;H0YET2	CD59 glycoprotein	CD59	3037300000	4093100000	4557000000	1706700000	2033900000	3870000000
E9PJK1;E9PRJ8;H0YDL9;H0YDJ9;E9PIF1;A6NMH8;P60033;E9PM31;H0YEE2	CD81 antigen	CD81	1505600000	1265700000	1012200000	1564200000	0	1611400000
P55287-2;P55287;H3BUU9;H3BQH2;H3BP26;H3BSM4;H3BPQ2;J3KTG8;J3QKW5;J3QLE6;F5H5X9;J3KRI5;X6R3Y6;P55289-2;Q9ULB5;P55289;P55286	Cadherin-11	CDH11	3282400000	3235600000	1112500000	3033900000	10157000000	2335900000
P55290;P55290-4;P55290-5;P55290-3;P55290-2	Cadherin-13	CDH13	5696700000	4674800000	4605500000	1995100000	2185900000	2833700000
P19022;P19022-2;C9J8J8;C9JMH2;C9J126	Cadherin-2	CDH2	11585000000	6212300000	5571500000	1384200000	9902800000	7318900000
Q8WUJ3;Q8WUJ3-2	Cell migration-inducing and hyaluronan-binding protein	CEMIP	0	124450000	117420000	429680000	133900000	117990000
B4E1Z4;P00751;A0A0G2JH38;P00751-2;H7C5H1;E9PDZ0;A0A0G2JK28;H7C526;C9JRT3;A0A0G2JHM4;H0Y868;A0A0G2JJ82;A0A0G2JJM0;A0A0G2JI59;C9JYQ5;A2ABG0;F2Z3N2	Complement factor B;Complement factor B Ba fragment;Complement factor B Bb fragment	CFB	5934100000	4470500000	6168500000	3515000000	1705900000	3977300000
K7ERG9;P00746	Complement factor D	CFD	2265900000	3670000000	1542000000	3327700000	1684800000	3821700000
P08603;A0A0D9SG88;P08603-2;Q5TFM2;Q03591;B1AKG0;A0A087WYK9;Q6NSD3;Q02985-2;Q02985	Complement factor H	CFH	3234700000	9533100000	10242000000	11443000000	2389000000	13104000000
G3XAM2;E7ETH0;P05156;A0A087X0I2;D6R9Z8	Complement factor I;Complement factor I heavy chain;Complement factor I light chain	CFI	0	0	0	90425000	0	328040000
P23528;E9PP50;G3V1A4;E9PK25;E9PQB7;E9PS23;E9PLJ3	Cofilin-1	CFL1	6827500000	6908200000	7636000000	11157000000	13044000000	7401700000
Q9Y281;Q9Y281-3;F8WDN3;G3V2U0	Cofilin-2	CFL2	1176200000	952620000	1063900000	1659400000	2077700000	1018500000
P36222;H0Y3U8	Chitinase-3-like protein 1	CHI3L1	1005700000	11222000000	50893000000	3542300000	1562400000	2066600000
Q9BWS9-3;Q9BWS9;Q9BWS9-2;E9PI70;E9PIP0;E9PRL3;E9PPH0;E9PPA0;E9PKF1;H0YDL6;H0YCC4;H0YC89	Chitinase domain-containing protein 1	CHID1	1192800000	875600000	794680000	676940000	538190000	1336800000
Q8NCH0;H0YN65	Carbohydrate sulfotransferase 14	CHST14	116600000	219990000	152840000	550160000	1037300000	1172200000
Q07065	Cytoskeleton-associated protein 4	CKAP4	358490000	173780000	0	214330000	0	247360000
Q9Y240;V9H0X6;M0R081	C-type lectin domain family 11 member A	CLEC11A	15948000000	16961000000	14312000000	16131000000	12797000000	21445000000
E9PHK0;P05452	Tetranectin	CLEC3B	2178100000	5726100000	7960200000	38082000000	866180000	1409500000
O00299	Chloride intracellular channel protein 1	CLIC1	328130000	607010000	433340000	962360000	391380000	469580000
Q9Y696	Chloride intracellular channel protein 4	CLIC4	2021100000	1365500000	1478700000	1341100000	933880000	1131100000
Q9H6B4	CXADR-like membrane protein	CLMP	558260000	230100000	464030000	369480000	362490000	386460000
A0A1B0GWI2;A0A0A0MRU5;A0A024R644;O75503;A0A1B0GTI0;A0A087WZY0;A0A1B0GWJ7;A0A1C7CYZ2;A0A1B0GTR6;A0A1B0GTV7;A0A1B0GUE8;A0A1B0GV94;A0A1B0GU14;A0A1B0GVL0	Ceroid-lipofuscinosis neuronal protein 5	CLN5	413380000	628410000	1129800000	441880000	256610000	572270000
O94985-2	Calsyntenin-1;Soluble Alc-alpha;CTF1-alpha	CLSTN1	26551000000	20089000000	23891000000	17962000000	21756000000	20630000000
P09496-2;P09496-4;P09496-3;P09496;C9J8P9;F8WF69;P09496-5	Clathrin light chain A	CLTA	368600000	344910000	354620000	486810000	529640000	370390000
P09497-2;P09497;H0Y9Q6;D6RJD1	Clathrin light chain B	CLTB	327870000	177640000	800930000	0	118990000	0
A0A087WVQ6;Q00610-2;Q00610;J3KS13;J3KSQ2;J3QL20;F5H5N6	Clathrin heavy chain 1	CLTC	1568400000	949070000	1483200000	1622800000	1175400000	1007700000
P10909-4;P10909;P10909-5;P10909-2;P10909-3;H0YLK8;H0YC35;E7ERK6;H0YAS8;E7ETB4;E5RJZ5;E5RGB0;E5RH61;E5RG36	Clusterin;Clusterin beta chain;Clusterin alpha chain	CLU	152100000000	131760000000	152830000000	72454000000	75567000000	70889000000
P62633-2;P62633-8;P62633-5;P62633;P62633-4;P62633-6;P62633-7;P62633-3	Cellular nucleic acid-binding protein	CNBP	427480000	361740000	587550000	566940000	475350000	369920000
Q96KP4-2;Q96KP4;J3QRA8;J3QKT2;J3KSS4;J3QQN6;J3QR27;J3QLU1;J3QKQ0;J3QRD0;J3QL02;J3KSV5;A0A087WYZ1;J3QRP4;J3KRJ8;J3QRH4	Cytosolic non-specific dipeptidase	CNDP2	333350000	516750000	466930000	535650000	563680000	414290000
K7ES69;A0A087X271;B4DDF4;B4DUT8;Q99439-2;Q99439;A0A087WV51;H3BQH0;A0A087X1X5;H3BVI6	Calponin-2	CNN2	0	164880000	0	189900000	197540000	160730000
Q15417-2;Q15417;E9PDU6;Q15417-3	Calponin-3	CNN3	0	104120000	74063000	193870000	275060000	127460000
Q9Y2B0;F8VXJ7;F8W031;F8W1U5;F8VP03;Q9Y2B0-2;H0YIH9;F8W1K5;H0YI18	Protein canopy homolog 2	CNPY2	1147900000	1337900000	1938400000	908590000	1055300000	1561500000
Q9P232	Contactin-3	CNTN3	231200000	89622000	80689000	125850000	172740000	84825000
P12107-4;P12107-3;P12107;P12107-2;C9JMN2;H7C381;A0A0U1RRA7	Collagen alpha-1(XI) chain	COL11A1	729950000	357120000	479040000	215720000	1789400000	415010000
D6RGG3;Q99715;Q99715-4;A0A087X0A8;Q99715-2;H0Y4P7;H0Y5N9;H0Y991	Collagen alpha-1(XII) chain	COL12A1	127430000000	87143000000	53126000000	81725000000	166230000000	95452000000
Q05707-2;Q05707;Q05707-3;J3QT83;Q4G0W3;A0A0A0MQT7;H0YBB2	Collagen alpha-1(XIV) chain	COL14A1	4442800000	9944600000	3859400000	9628400000	6444000000	9544700000
A0A087X0K0;P39059	Collagen alpha-1(XV) chain;Restin;Restin-2;Restin-3;Restin-4	COL15A1	9639400000	33396000000	29451000000	16330000000	3861000000	3640500000
Q07092-2;Q07092;A6NCT7;H7BY97;H7C3F0	Collagen alpha-1(XVI) chain	COL16A1	1816500000	1172900000	748380000	617160000	869620000	895590000
P39060-2;P39060-1;P39060;H7BXV5;H7C457	Collagen alpha-1(XVIII) chain;Endostatin	COL18A1	334720000	255330000	0	365790000	0	643010000
P02452;I3L3H7	Collagen alpha-1(I) chain	COL1A1	561660000000	299610000000	477690000000	268640000000	536260000000	358370000000
A0A087WTA8;P08123;Q6P1N0-2;Q6P1N0	Collagen alpha-2(I) chain	COL1A2	1398900000000	855090000000	906900000000	496220000000	914780000000	529280000000
P02461;P02461-2;H7C435	Collagen alpha-1(III) chain	COL3A1	219570000000	114050000000	102330000000	49069000000	108210000000	80009000000
P02462;P02462-2;P29400;P29400-2	Collagen alpha-1(IV) chain;Arresten	COL4A1	1476000000	2762100000	2283500000	1854700000	2509300000	1124000000
P08572;A2A352	Collagen alpha-2(IV) chain;Canstatin	COL4A2	7258000000	11174000000	6737900000	11049000000	11455000000	7523300000
P20908	Collagen alpha-1(V) chain	COL5A1	53810000000	17574000000	28420000000	6959600000	37232000000	20302000000
P05997;A0A087WYX9	Collagen alpha-2(V) chain	COL5A2	44930000000	26937000000	17181000000	17842000000	32991000000	14388000000
P25940	Collagen alpha-3(V) chain	COL5A3	97119000	0	74477000	0	0	0
P12109;A0A087X0S5	Collagen alpha-1(VI) chain	COL6A1	364870000000	298220000000	215850000000	355530000000	389820000000	404610000000
P12110	Collagen alpha-2(VI) chain	COL6A2	54129000000	46041000000	29710000000	89380000000	56547000000	61843000000
P12110-2;P12110-3;H7C0M5;C9JH44	Collagen alpha-2(VI) chain	COL6A2	2746900000	1988400000	1517300000	3516600000	2134700000	2372800000
P12111;P12111-2;P12111-5;P12111-3;I3L392	Collagen alpha-3(VI) chain	COL6A3	77520000000	90041000000	56931000000	165730000000	54929000000	155780000000
P27658;A0A087WZI0;C9JTN9	Collagen alpha-1(VIII) chain;Vastatin	COL8A1	4833700000	1900400000	2051100000	1390700000	2389600000	1649400000
Q5KU26	Collectin-12	COLEC12	311830000	616600000	0	3534400000	616150000	935640000
G3XAP6;P49747;P49747-2	Cartilage oligomeric matrix protein	COMP	162760000000	80485000000	116900000000	8062800000	15935000000	8762500000
P53621;P53621-2	Coatomer subunit alpha;Xenin;Proxenin	COPA	222060000	204850000	382290000	343070000	326540000	233800000
P53618;E9PP73;E9PP63;E9PKQ1	Coatomer subunit beta	COPB1	0	0	105860000	224980000	0	95121000
P35606-2;P35606;D6RBZ7;D6RCL6;D6RBG7;D6RBT6;D6R997;H0Y938	Coatomer subunit beta	COPB2	252290000	425070000	645560000	658670000	572900000	318610000
M0QXB4;O14579;O14579-3;O14579-2;M0R061	Coatomer subunit epsilon	COPE	0	240210000	363340000	434550000	444320000	263540000
Q9Y678;H0Y8X7;Q9UBF2-2;Q9UBF2	Coatomer subunit gamma-1	COPG1	103990000	170750000	443610000	400360000	223300000	250500000
P61201;P61201-2;B4DIH5;H0YKU5;H0YM03	COP9 signalosome complex subunit 2	COPS2	0	109600000	145510000	272780000	194910000	185860000
Q9UNS2;H7C3P9;Q9UNS2-2;J3QKR0;C9JLV5;J3QL22;J3QS85;J3KTQ1;K7ES36	COP9 signalosome complex subunit 3	COPS3	0	0	0	148000000	110990000	155730000
D6RAX7;D6RFN0;Q9BT78;D6RD63;Q9BT78-2	COP9 signalosome complex subunit 4	COPS4	0	0	171730000	357960000	120170000	0
F8W651;F8VVA7;P61923;F8VXB1;F8VUC5;F8W156;F8VYZ4;P61923-5;P61923-4;F8VYK5;F8VXR1;P61923-2;P61923-3	Coatomer subunit zeta-1	COPZ1	88796000	82359000	0	205870000	116870000	0
Q9BR76;A0A087WW53;F5H390	Coronin-1B	CORO1B	194620000	159910000	193520000	365130000	217620000	177090000
Q9ULV4;Q9ULV4-2;Q9ULV4-3;B4E3S0;H0YHL7;F8W1H8;F8VUX3;F8VSA4;F8VRE9;F8VTT6;F8VVB7;F8VV53;J3QLV6;J3KSS5;Q6QEF8-4;Q6QEF8-3;Q6QEF8-2;Q6QEF8-5;Q6QEF8	Coronin-1C;Coronin	CORO1C	2179200000	1623200000	1741300000	3086300000	2388800000	1523100000
Q14019;H3BT58	Coactosin-like protein	COTL1	4472800000	2929600000	3131300000	3543400000	6301200000	3255400000
P14854	Cytochrome c oxidase subunit 6B1	COX6B1	299250000	243280000	306520000	477620000	0	0
P16870-2;P16870;D6R930;D6RF88;C9JE88;H0YAM0	Carboxypeptidase E	CPE	5386300000	15273000000	4742000000	6836100000	4326500000	8435100000
Q9BRF8-2;Q9BRF8;Q9BRF8-3	Serine/threonine-protein phosphatase CPPED1	CPPED1	0	0	312410000	373290000	283340000	0
Q9Y646;E5RJA8;E5RH35;E5RJZ7;E5RJP8	Carboxypeptidase Q	CPQ	2085100000	2805400000	3648000000	3189800000	2796400000	3009500000
Q8N436;Q49AT5	Inactive carboxypeptidase-like protein X2	CPXM2	0	133820000	0	211450000	0	1103400000
P29373;Q5SYZ4	Cellular retinoic acid-binding protein 2	CRABP2	0	0	0	256540000	187930000	381770000
O75629	Protein CREG1	CREG1	626920000	751900000	990210000	197890000	416930000	929220000
P50238;K4DIB9;H3BRQ4	Cysteine-rich protein 1	CRIP1	442020000	1129800000	2447800000	3100700000	1785100000	535850000
P52943;P52943-2;H0YFA4;H0YHD8	Cysteine-rich protein 2	CRIP2	946510000	577170000	884110000	551640000	496940000	0
P46108-2;P46108;I3L297	Adapter molecule crk	CRK	513940000	520620000	563530000	691070000	874100000	459120000
O75462;M0QZL6	Cytokine receptor-like factor 1	CRLF1	8765600000	4046500000	12032000000	1550300000	1616100000	1312600000
B1AKD8;Q5TZA2;A0A087WU09;A0A087WW81;Q5TZA2-2	Rootletin	CROCC	146950000	120720000	112310000	239230000	266330000	159280000
O75718;C9JP16	Cartilage-associated protein	CRTAP	407360000	386250000	468280000	492870000	454440000	0
P09603;E9PJA2;P09603-2;P09603-3;E9PKP4;E9PQ08;H7BY18	Macrophage colony-stimulating factor 1;Processed macrophage colony-stimulating factor 1	CSF1	8100500000	8197100000	7046300000	6101800000	7041400000	10356000000
Q6UVK1	Chondroitin sulfate proteoglycan 4	CSPG4	239780000	144350000	223190000	5950200000	154390000	197690000
P21291;E9PS42;E9PND2;E9PP21	Cysteine and glycine-rich protein 1	CSRP1	2438100000	3302100000	3057000000	3852000000	3121000000	3461200000
P01034	Cystatin-C	CST3	56751000000	50235000000	35554000000	31024000000	48060000000	57479000000
P04080;A0A1W2PQG6;A0A1W2PS52	Cystatin-B	CSTB	1711900000	1959100000	2674500000	2707100000	1891700000	1037800000
Q01459	Di-N-acetylchitobiase	CTBS	505310000	485780000	663080000	438910000	555470000	817070000
P29279;P29279-2	Connective tissue growth factor	CTGF	9726700000	3640300000	4332500000	1441000000	6891900000	3614500000
Q96CG8-3;Q96CG8;Q96CG8-2;E5RK99	Collagen triple helix repeat-containing protein 1	CTHRC1	3621400000	7859100000	1926700000	6728400000	5907400000	17192000000
X6R5C5;X6R8A1;P10619-2;P10619;Q5JZH0;U3KQ41;U3KQU6;U3KQF1	Carboxypeptidase;Lysosomal protective protein;Lysosomal protective protein 32 kDa chain;Lysosomal protective protein 20 kDa chain	CTSA	2403100000	4081600000	5395700000	4459200000	2601900000	4440400000
P07858;E9PKQ7;E9PNL5;E9PHZ5;E9PLY3;E9PSG5;E9PQM1;E9PJ67;E9PCB3;E9PR54;E9PS78;R4GMQ5;E9PIS1;E9PL32;E9PKX0	Cathepsin B;Cathepsin B light chain;Cathepsin B heavy chain	CTSB	34086000000	47041000000	63401000000	86850000000	32636000000	63248000000
P53634;H0YCY8;P53634-2;P53634-3	Dipeptidyl peptidase 1;Dipeptidyl peptidase 1 exclusion domain chain;Dipeptidyl peptidase 1 heavy chain;Dipeptidyl peptidase 1 light chain	CTSC	660710000	1039200000	1439600000	1008000000	573300000	1235800000
A0A1B0GVD5;A0A1B0GWE8;P07339;A0A1B0GW44;A0A1B0GV23;A0A1B0GVP3;A0A1B0GU92;A0A1B0GU03;C9JH19;F8WD96;H7C469;H7C1V0;F8W787;A0A1B0GV01;A0A1B0GVF1	Cathepsin D;Cathepsin D light chain;Cathepsin D heavy chain	CTSD	5931600000	10336000000	19024000000	5116500000	5701200000	7907300000
Q9UBX1;H0YD65;E9PSC2;H0YE42	Cathepsin F	CTSF	3062900000	4756200000	3324900000	2614600000	2398700000	2631200000
P43235;Q5QP40	Cathepsin K	CTSK	4802000000	6884500000	8448600000	6950200000	3390600000	5685900000
P07711;Q5T8F0;Q5NE16	Cathepsin L1;Cathepsin L1 heavy chain;Cathepsin L1 light chain	CTSL	13599000000	15545000000	31199000000	10216000000	11848000000	19646000000
P43234	Cathepsin O	CTSO	252100000	109850000	296920000	98577000	129950000	140190000
Q9UBR2	Cathepsin Z	CTSZ	5052000000	5991800000	11573000000	7772100000	10177000000	8790500000
Q14247-3;Q14247;Q14247-2;H0YCD9;H0YEV2	Src substrate cortactin	CTTN	214800000	192400000	191930000	344460000	213820000	121190000
O60888-3;O60888;O60888-2;C9IZG4;C9IZQ5	Protein CutA	CUTA	789050000	689370000	631150000	756980000	1320600000	944900000
P09341	Growth-regulated alpha protein;GRO-alpha(4-73);GRO-alpha(5-73);GRO-alpha(6-73)	CXCL1	1959500000	0	1651800000	0	0	197020000
P48061-2;P48061-5;P48061;P48061-6;P48061-3;P48061-4	Stromal cell-derived factor 1;SDF-1-beta(3-72);SDF-1-alpha(3-67)	CXCL12	403210000	512450000	115690000	4973700000	308790000	1652300000
C9J4T6;P10145	C-X-C motif chemokine;Interleukin-8;MDNCF-a;Interleukin-8;IL-8(5-77);IL-8(6-77);IL-8(7-77);IL-8(8-77);IL-8(9-77)	CXCL8	610270000	54966000	745780000	0	0	0
C9JFR7;P99999	Cytochrome c	CYCS	499020000	705720000	657520000	915050000	742920000	797140000
O00622	Protein CYR61	CYR61	9013400000	2811600000	4025700000	1745000000	3024100000	1456500000
Q14118;C9J196;C9JQL4;C9JYS1	Dystroglycan;Alpha-dystroglycan;Beta-dystroglycan	DAG1	8267300000	6869800000	6297800000	5981400000	6264200000	5944400000
P07108;B8ZWD1;A0A0A0MTI5;P07108-3;P07108-2;P07108-4;P07108-5;P07108-6	Acyl-CoA-binding protein	DBI	1670600000	1513800000	1691700000	2981500000	5422000000	1325200000
Q16643;Q16643-2;Q16643-3;D6R9W4;D6R9Q9;D6RFI1;D6RCR4	Drebrin	DBN1	663610000	448860000	874270000	255660000	592650000	0
H0Y5J4;Q9UJU6-5;Q9UJU6;Q9UJU6-2;B4DDD6;Q9UJU6-4;Q9UJU6-3;Q9UJU6-6	Drebrin-like protein	DBNL	0	104180000	124590000	244130000	148460000	0
P07585;F8VXZ8;F8VUF6;F8VWU0;P07585-2;P07585-3;F8VX58;F8VNV6;P07585-4;H0YIH3;H0YI87;F8VNW0;F8VU58;P07585-5	Decorin	DCN	192400000000	320340000000	152220000000	439410000000	285540000000	626400000000
Q13561;Q13561-3;Q13561-2;F8W1I6;F8VW18;F8VRV7;H0YI98;H0YHL1;F8W0U6;F8VX93	Dynactin subunit 2	DCTN2	214610000	206700000	222680000	265500000	217470000	186520000
O94760;B4DYP1;O94760-2	N(G),N(G)-dimethylarginine dimethylaminohydrolase 1	DDAH1	0	0	411490000	523590000	458520000	0
O95865;A0A140T971;Q5SSV3;Q5SRR8;H0Y7N1	N(G),N(G)-dimethylarginine dimethylaminohydrolase 2	DDAH2	666480000	447970000	473370000	505720000	339230000	207270000
Q16531;F5GY55;Q16531-2;F5GWI0;F5H2L3;F5GZY8;F5GYG8;F5H198	DNA damage-binding protein 1	DDB1	310690000	569420000	475040000	1405400000	924780000	750900000
Q5STU3;Q13838;Q13838-2;F6QYI9;A0A0G2JJL7;F6R6M7;F6S4E6;A0A0A0MT12;F6TRA5;F6WLT2;A0A140T9X3;A0A0G2JJZ9;O00148;K7ENP6;A0A0G2JHN7;K7EL56;K7EIL8;F6U6E2;K7EN69;F6S2B7;F6SXL5;A0A140T9X9;H0Y400;K7EPJ3;F6UJC5;A0A140TA18;K7EQN7;O00148-3;O00148-2;A0A140T9K2;A0A140T9N3;A0A140T9L4;A0A140T973;A0A140T9K1;H0YCC6;A0A140T996	Spliceosome RNA helicase DDX39B;ATP-dependent RNA helicase DDX39A	DDX39B;DDX39A	149310000	180370000	177850000	485090000	410020000	208710000
P17661	Desmin	DES	160130000	0	0	697250000	108040000	0
Q68E03;B3KM87;A0A0R4J2E8;A8MXP9;P43243-2;P43243	Matrin-3	DKFZp686L22104;MATR3	0	0	0	127540000	99849000	94052000
Q68DG0;Q8N241;Q9UBY9;Q9UBY9-2;C9J5A3;D3YTC6	Heat shock protein beta-7	DKFZp779D0968;HSPB7	305390000	441960000	1082400000	534900000	262260000	0
O94907;D6RGF1;D6RCC2;Q9UBU2	Dickkopf-related protein 1	DKK1	4963400000	4063900000	4976700000	818500000	2402300000	2963500000
Q9UBP4;F6SYF8;E9PKW6;E9PHY3;E9PKK9	Dickkopf-related protein 3	DKK3	6240700000	7642900000	5738300000	9782800000	11164000000	14510000000
E9PEX6;P09622-2;P09622-3;P09622	Dihydrolipoyl dehydrogenase, mitochondrial	DLD	0	212710000	131630000	376320000	132540000	169070000
K7EK91;Q9UFH2-2;Q9UFH2;K7ELN3	Dynein heavy chain 17, axonemal	DNAH17	0	5429000000	3337400000	6340000000	5425200000	5685600000
Q13217;X6R9L0	DnaJ homolog subfamily C member 3	DNAJC3	734900000	566400000	529830000	578480000	465500000	828750000
O00115-2;O00115;K7ENE5	Deoxyribonuclease-2-alpha	DNASE2	1198900000	1342700000	2001600000	1173200000	1889700000	1563500000
H0Y8X4;O43598-2;O43598	2-deoxynucleoside 5-phosphate N-hydrolase 1	DNPH1	68582000	42723000	64924000	127910000	0	0
G3V1D3;G3V180;Q9NY33;Q9NY33-4;Q9NY33-2;E9PPK9;E9PKK8;E9PQF2;E9PNX5;E9PQ14	Dipeptidyl peptidase 3	DPP3	227840000	359440000	362360000	455870000	579910000	409060000
P27487;F8WE17	Dipeptidyl peptidase 4;Dipeptidyl peptidase 4 membrane form;Dipeptidyl peptidase 4 soluble form	DPP4	230110000	198720000	525790000	193270000	201070000	869720000
Q9UHL4;R4GMR2;R4GNE8;R4GN05;R4GMU5;R4GMV4	Dipeptidyl peptidase 2	DPP7	884690000	1509200000	1612000000	1228200000	927740000	891640000
Q07507	Dermatopontin	DPT	4175700000	6937600000	1905800000	15833000000	17608000000	3438900000
Q9C005	Protein dpy-30 homolog	DPY30	0	14417000	12533000	41584000	0	0
Q16555;A0A1C7CYX9;Q16555-2;E5RFU4	Dihydropyrimidinase-related protein 2	DPYSL2	4294800000	5783300000	7411300000	7708900000	6945200000	4353600000
Q14195-2;H0YBT4	Dihydropyrimidinase-related protein 3	DPYSL3	0	264240000	349440000	596330000	559850000	481540000
P60981;F6RFD5;P60981-2	Destrin	DSTN	964220000	1772100000	896500000	2115100000	1490300000	1008500000
Q14204	Cytoplasmic dynein 1 heavy chain 1	DYNC1H1	0	0	1010000000	250570000	187750000	193870000
E9PGG1;E7EU01;E7EUM4;E7ERR6;E7ERH4;E7ET01;E7ETL8;E7EQU2;E7ESD3;E7EMU4;E7EV09;E7EQL5;Q13409-6;Q13409-3;Q13409-7;Q13409-2;Q13409-5;Q13409;E5RFE1;C9J3E7;E5RJ75;O14576-4;O14576-3;O14576-5;O14576-2;O14576	Cytoplasmic dynein 1 intermediate chain 2;Cytoplasmic dynein 1 intermediate chain 1	DYNC1I2;DYNC1I1	0	172350000	191930000	251720000	354250000	210960000
Q16610;Q16610-4;Q16610-2;Q16610-3	Extracellular matrix protein 1	ECM1	74721000000	73882000000	107700000000	98014000000	56875000000	69183000000
O94769;O94769-2;Q5T9F4;Q5T9F3	Extracellular matrix protein 2	ECM2	383080000	349860000	259580000	950770000	352240000	493850000
O60869-2;O60869-3;O60869	Endothelial differentiation-related factor 1	EDF1	0	46622000	52605000	0	320090000	64317000
O43854-2;O43854	EGF-like repeat and discoidin I-like domain-containing protein 3	EDIL3	1252700000	2260300000	1425100000	2091800000	1313100000	5500000000
Q15075	Early endosome antigen 1	EEA1	284770000	329120000	354570000	1017100000	310140000	436480000
Q5VTE0;P68104;A0A087WVQ9;P68104-2;A0A087WV01;Q05639;A6PW80;Q5JR01	Putative elongation factor 1-alpha-like 3;Elongation factor 1-alpha 1;Elongation factor 1-alpha 2	EEF1A1P5;EEF1A1;EEF1A2	4205500000	5767700000	12449000000	6830700000	7218200000	5835600000
P24534;C9JZW3;F8WF65;F2Z2G2	Elongation factor 1-beta	EEF1B2	360700000	500150000	792890000	951480000	708780000	628160000
E9PK01;A0A087X1X7;E9PRY8;P29692;P29692-2;E9PQ49;E9PI39;P29692-3;E9PL71;E9PPR1;E9PL12;E9PMW7;E9PIZ1;H0YCK7;E9PQZ1;P29692-4;E9PN91;H0YE58;H0YE72;E9PQC9;E9PK06	Elongation factor 1-delta	EEF1D	503800000	442130000	658020000	1017700000	1044900000	515830000
P26641;P26641-2	Elongation factor 1-gamma	EEF1G	824900000	1191200000	2362900000	2453200000	1947600000	1335000000
P13639;K7EJ74;K7EP67;Q15029-2;Q15029-3;Q15029	Elongation factor 2	EEF2	4176500000	5625100000	7400600000	8668100000	6097200000	5001700000
Q12805-2;Q12805-4;Q12805;Q12805-3;Q580Q6;C9JQX7;C9J4J8;C9JPZ9;C9JUM4	EGF-containing fibulin-like extracellular matrix protein 1	EFEMP1	75964000000	60637000000	97890000000	48164000000	28545000000	45980000000
O95967;E9PRU1;E9PKA3;H0YET5;E9PRQ8;H0YEU0;E9PI47;H0YCR9	EGF-containing fibulin-like extracellular matrix protein 2	EFEMP2	5416000000	5387600000	2883000000	6703400000	4396600000	7373700000
Q9NZN4-2;Q9NZN4	EH domain-containing protein 2	EHD2	0	146570000	215080000	419050000	179740000	282250000
K7EM18;P41567	Eukaryotic translation initiation factor 1	EIF1	0	328440000	138100000	200980000	0	0
Q14152-2;Q14152	Eukaryotic translation initiation factor 3 subunit A	EIF3A	54808000	30839000	48896000	258320000	29462000	25943000
P55884;P55884-2;C9JQN7	Eukaryotic translation initiation factor 3 subunit B	EIF3B	0	68770000	0	152360000	92910000	0
Q14240;Q14240-2;E7EQG2;P60842;J3QL43;J3QS69;J3KT12;P60842-2;J3QLN6;J3QR64;J3KSZ0;J3KTB5;J3KTN0;J3QKZ9;J3KS25;P38919;J3QL52;J3KT04;J3KS93;J3QQP0;E9PBH4;F8WE11;E7EMV8;J3KSN7;I3L3H2	Eukaryotic initiation factor 4A-II;Eukaryotic initiation factor 4A-I	EIF4A2;EIF4A1	294300000	363460000	557570000	646840000	576340000	599790000
E7EX17;P23588-2;P23588;F8VX11;F8W0K0;F8VRU1;F8VYE9;F8VSC7;F8VP89	Eukaryotic translation initiation factor 4B	EIF4B	162810000	0	235670000	180560000	163730000	0
E7EX73;E9PGM1;E7EUU4;Q04637-6;Q04637-7;Q04637-5;Q04637-4;Q04637-3;Q04637;Q04637-8;Q04637-9;H7C0V6	Eukaryotic translation initiation factor 4 gamma 1	EIF4G1	0	0	0	108710000	259060000	176440000
P63241;P63241-2;I3L397;I3L504;F8WCJ1;C9J7B5;C9J4W5;Q9GZV4;Q6IS14	Eukaryotic translation initiation factor 5A-1;Eukaryotic translation initiation factor 5A-2;Eukaryotic translation initiation factor 5A-1-like	EIF5A;EIF5A2;EIF5AL1	1759800000	1443200000	2175800000	1938700000	2432300000	1252100000
E7ENM0;P15502-5;E7EN65;P15502-7;P15502-6;P15502-12;P15502-2;P15502-1;P15502-4;G3V0G6;F8WAH6;P15502-13;P15502-10;P15502;P15502-9;E7ETP7;B3KRT8;P15502-8;G5E950;E7EWS8;E7ENW7;P15502-11;E7EQH8;E7EP82	Elastin	ELN	4729800000	1914300000	4196500000	802830000	1400800000	443120000
Q9Y6C2;A0A0A0MT20;Q9Y6C2-2	EMILIN-1	EMILIN1	10586000000	13345000000	5207600000	9921000000	7397300000	18319000000
Q8N8S7-3;Q8N8S7-2;Q8N8S7;A0A0U1RRM6;A0A075B6E5;A0A0U1RQP7	Protein enabled homolog	ENAH	279670000	227000000	169340000	546250000	321060000	219150000
P17813-2;P17813;F5GX88	Endoglin	ENG	3178600000	500280000	937430000	512760000	1195500000	521970000
P06733;P06733-2;K7EM90;P13929-3;P13929-2;P13929;E5RI09;E5RG95;K7EPM1;K7EKN2;E5RGZ4;K7ERS8;F5H1C3	Alpha-enolase	ENO1	17696000000	20578000000	20668000000	30594000000	39512000000	30358000000
Q13822-2	Ectonucleotide pyrophosphatase/phosphodiesterase family member 2	ENPP2	31250000000	29459000000	17924000000	54895000000	24659000000	33708000000
A0A0J9YY18;A8K968;A0A0A0MRA8;A0A0A0MSA4;Q9Y2J2-2;Q9Y2J2-4;Q9Y2J2;A0A0J9YW31;A0A0J9YW26;A0A0J9YWN0;A0A0J9YWE1;A0A0J9YWS4;A0A1B0GTF8;Q9Y2J2-3	Band 4.1-like protein 3;Band 4.1-like protein 3, N-terminally processed	EPB41L3	301180000	0	270010000	175210000	352640000	268140000
Q9UM22;Q9UM22-3;Q9UM22-2;D6RIH7	Mammalian ependymin-related protein 1	EPDR1	97145000	217640000	406370000	68443000	57369000	102110000
P07814;V9GYZ6	Bifunctional glutamate/proline--tRNA ligase;Glutamate--tRNA ligase;Proline--tRNA ligase	EPRS	104290000	89003000	366250000	170000000	441030000	118530000
Q9NZ08;Q9NZ08-2;H0Y9X5	Endoplasmic reticulum aminopeptidase 1	ERAP1	344510000	329760000	337750000	420570000	327590000	587290000
P84090;G3V279	Enhancer of rudimentary homolog	ERH	516450000	533270000	695170000	1436200000	1117200000	833480000
P30040;F8VY02;F8W1G0;P30040-2	Endoplasmic reticulum resident protein 29	ERP29	613240000	589230000	1245100000	894820000	1442700000	628440000
Q9BS26	Endoplasmic reticulum resident protein 44	ERP44	727640000	1127000000	1174400000	764590000	608650000	835890000
Q9NQ30;Q9NQ30-2;M0R154	Endothelial cell-specific molecule 1	ESM1	0	78766000	672420000	0	72153000	153530000
Q16394;H7C1H6	Exostosin-1	EXT1	2859700000	2900600000	2926900000	2149000000	2158400000	3961000000
Q93063;Q93063-2;Q93063-3;E9PNL9	Exostosin-2	EXT2	2633900000	2523300000	2628400000	2092900000	1947700000	3491900000
Q9UBQ6;C9JEG3;C9IYF5;F5GZK1	Exostosin-like 2;Processed exostosin-like 2	EXTL2	160440000	203480000	0	444260000	105860000	164670000
E7EQR4;P15311	Ezrin	EZR	1124700000	704160000	351440000	3232800000	1054200000	891530000
P00742;Q5JVE8;B7ZBK1	Coagulation factor X;Factor X light chain;Factor X heavy chain;Activated factor Xa heavy chain	F10	0	0	0	124970000	0	346540000
E9PIT3;P00734;C9JV37	Prothrombin	F2	1422400000	1521700000	1520000000	1182800000	2040000000	1086600000
Q01469;I6L8B7;A8MUU1	Fatty acid-binding protein, epidermal	FABP5	187210000	0	260820000	219130000	1007700000	488230000
Q96TA1-2;Q96TA1	Niban-like protein 1	FAM129B	172140000	161210000	229350000	463920000	131140000	180130000
Q6UWH4-3;Q6UWH4;Q6UWH4-2	Protein FAM198B	FAM198B	90393000	99284000	0	106010000	0	173140000
Q96MK3;Q71MG5;K7EQL5;K7EIV7	Protein FAM20A	FAM20A	229810000	484220000	301630000	237710000	232860000	248080000
Q8IXL6;A0A0G2JQD6;Q8IXL6-2	Extracellular serine/threonine protein kinase FAM20C	FAM20C	772070000	890710000	852500000	831680000	655790000	1018700000
Q92520;C9JP35;C9JMN4	Protein FAM3C	FAM3C	2899800000	3392700000	3602300000	2212100000	2309300000	3106800000
A0A0D9SEN1;Q12884;B4DLR2;Q12884-2;C9J131;F8WF29;H7C4D9	Seprase	FAP	811210000	1023500000	756380000	1440100000	875240000	1151500000
A0A0U1RQF0;P49327	Fatty acid synthase;[Acyl-carrier-protein] S-acetyltransferase;[Acyl-carrier-protein] S-malonyltransferase;3-oxoacyl-[acyl-carrier-protein] synthase;3-oxoacyl-[acyl-carrier-protein] reductase;3-hydroxyacyl-[acyl-carrier-protein] dehydratase;Enoyl-[acyl-carrier-protein] reductase;Oleoyl-[acyl-carrier-protein] hydrolase	FASN	0	161420000	0	209540000	170100000	0
A0A087WVP1;Q14517;D6RCE4	Protocadherin Fat 1;Protocadherin Fat 1, nuclear form	FAT1	308060000	223170000	412540000	223800000	213280000	0
A0A0U1RRA4	Fibulin-1	FBLN1	32475000000	38257000000	10482000000	19131000000	20143000000	49770000000
P23142;P23142-2;P23142-3;B1AHM7;B1AHM9;B1AHN3;H7C1M6;B1AHM8;B1AHM6	Fibulin-1	FBLN1	62058000000	83049000000	35525000000	97971000000	54277000000	111720000000
P23142-4;B1AHL2	Fibulin-1	FBLN1	6451100000	11186000000	4345800000	16963000000	5317100000	14830000000
P98095-2;P98095;C9JQS6;H7C1A3;H7BXL0	Fibulin-2	FBLN2	27804000000	37034000000	26328000000	12436000000	10265000000	14900000000
G3V4U0;Q9UBX5;G3XA98;G3V3Y2	Fibulin-5	FBLN5	1677100000	1969100000	849020000	2286900000	2197400000	2941800000
Q53RD9-4;Q53RD9-3;Q53RD9-2;Q53RD9;B8ZZC1;Q8IY13;H7BZ65	Fibulin-7	FBLN7	0	0	0	303900000	0	113130000
P35555;H0YND0;F6U495	Fibrillin-1	FBN1	119320000000	90918000000	159840000000	95950000000	67165000000	97011000000
P35556;A0A087WYV8;D6RJI3;P35556-2;E9PHW4;D6REJ2;Q75N90	Fibrillin-2	FBN2	1447400000	1840300000	1052100000	2570100000	3588000000	18104000000
P14324-2;P14324;A0A087X1D8;A0A087X090;A0A087WVN4;A0A087WTP2	Farnesyl pyrophosphate synthase	FDPS	183000000	225670000	212240000	511260000	298900000	381730000
I3L3E9;P39748-2;P39748	Flap endonuclease 1	FEN1	0	408780000	445280000	0	291860000	551710000
A0A0U1RRM8;H0YJ34;Q96AC1-2;Q96AC1;Q96AC1-3;H0YJB6;G3V3J0;G3V1L6;Q9BQL6-4;Q9BQL6-2;Q9BQL6	Fermitin family homolog 2	FERMT2	365210000	427360000	413120000	508050000	498140000	447780000
P21781;H0YNE7	Fibroblast growth factor 7;Fibroblast growth factor	FGF7	99882000	95997000	110740000	90863000	0	108420000
B5A958;C1KBH7;E7EU09;P11362-18;P11362-16;P11362-13;P11362-12;P11362-11;P11362-10;P11362-9;P11362-6;P11362-8;P11362-5;P11362-4;P11362-14;P11362-3;P11362-20;P11362-7;P11362-2;P11362-19;P11362;P11362-21;E9PQ40;E9PN14;E9PKV7;E9PKF2;E9PNM3	Fibroblast growth factor receptor;Fibroblast growth factor receptor 1	FGFR1	106220000	96142000	51118000	18816000	92393000	125730000
P07954-2;P07954	Fumarate hydratase, mitochondrial	FH	301470000	467740000	435300000	389060000	543820000	283530000
Q13642-1;Q13642-5;Q13642-4;Q5JXI8;Q13642;A0A0D9SG53;A0A0D9SGB2;Q5JXI0;A0A0D9SFI6;A0A0D9SFB0;Q5JXH9;A0A0D9SFZ9;Q5JXH8;Q5JXH7;Q5JXI3;Q5JXI2;Q13642-3;A0A0D9SGD1;A0A0D9SEY7	Four and a half LIM domains protein 1	FHL1	619850000	322210000	815210000	514700000	174470000	311630000
Q13643	Four and a half LIM domains protein 3	FHL3	111630000	145510000	88140000	144710000	127190000	111740000
Q96AY3;H0Y827;Q96AY3-2;K7ESG6;K7ELI6;C9JPC3;K7EM43	Peptidyl-prolyl cis-trans isomerase FKBP10	FKBP10	2184500000	1850300000	2716600000	1673400000	1432500000	1450000000
P62942;Q5W0X3;A0A087WZM5;Q1JUQ5;Q5VVH2;Q1JUQ3;A0A087WTS4;A0A087WV48	Peptidyl-prolyl cis-trans isomerase FKBP1A;Peptidyl-prolyl cis-trans isomerase	FKBP1A;FKBP12-Exip2	2434000000	2251900000	3233000000	2553100000	3886700000	1640400000
P26885;F5H0N4	Peptidyl-prolyl cis-trans isomerase FKBP2;Peptidyl-prolyl cis-trans isomerase	FKBP2	319170000	243250000	345320000	252970000	433300000	229710000
Q00688	Peptidyl-prolyl cis-trans isomerase FKBP3	FKBP3	0	0	168740000	295030000	212050000	168440000
F8WE12;Q9Y680-3;Q9Y680-2;Q9Y680;H7BZJ4;F8WCU2;F8WBF2	Peptidyl-prolyl cis-trans isomerase;Peptidyl-prolyl cis-trans isomerase FKBP7	FKBP7	0	134200000	223030000	144370000	200070000	126330000
O95302;O95302-3;O95302-2;C9J4P8;Q75LS8	Peptidyl-prolyl cis-trans isomerase FKBP9	FKBP9	761280000	1195800000	1678700000	987900000	974210000	961300000
Q60FE5;P21333-2;P21333;Q5HY54;A0A087WWY3;F8WE98;H0Y5C6;H0Y5F3;H7C2E7	Filamin-A	FLNA	50492000000	58698000000	44655000000	95283000000	60584000000	49907000000
O75369-2;O75369-9;O75369;O75369-8;O75369-6;O75369-3;O75369-5;O75369-4;E7EN95;O75369-7;H7C5L4;A0A0A0MT44;A0A0C4DGA1	Filamin-B	FLNB	5307000000	5964400000	9011700000	7348200000	4585300000	4454000000
Q14315;Q14315-2	Filamin-C	FLNC	10777000000	12558000000	16806000000	16002000000	11143000000	8033400000
O43155	Leucine-rich repeat transmembrane protein FLRT2	FLRT2	1339900000	818810000	949490000	238220000	431290000	916200000
Q06828	Fibromodulin	FMOD	12234000000	8201400000	18619000000	6218800000	2682500000	5452400000
P02751;P02751-3;P02751-15;P02751-8;P02751-17;P02751-7;P02751-14;P02751-9;P02751-11;P02751-10;P02751-6;P02751-5;P02751-13;P02751-12;P02751-4;H0Y7Z1;P02751-16;P02751-2;H0Y4K8	Fibronectin;Anastellin;Ugl-Y1;Ugl-Y2;Ugl-Y3	FN1	678880000000	770460000000	469010000000	640860000000	484410000000	910210000000
Q4ZHG4;J3KNQ2;Q4ZHG4-2	Fibronectin type III domain-containing protein 1	FNDC1	4716200000	1788600000	3114200000	95543000	2524900000	271050000
Q16658;C9JFC0;A0A0A0MSB2;C9JPH9	Fascin	FSCN1	1763200000	2024200000	2580800000	2854500000	2147300000	1643600000
P19883-2;P19883;H0YA75;H0YAF9	Follistatin	FST	2395000000	3192700000	2284100000	3146400000	2067600000	4050900000
Q12841;Q12841-2;C9J5G4;H7C4W4	Follistatin-related protein 1	FSTL1	299680000000	156900000000	275710000000	104750000000	196180000000	184230000000
O95633-2;O95633;A0A087X1Q2;K7EM71;A0A087WTD3	Follistatin-related protein 3	FSTL3	695150000	239650000	360150000	0	927930000	391940000
P02792	Ferritin light chain	FTL	0	91026000	143500000	0	0	0
P04066	Tissue alpha-L-fucosidase	FUCA1	117590000	134650000	154210000	63032000	102580000	72921000
Q9BTY2;Q9BTY2-2	Plasma alpha-L-fucosidase	FUCA2	410400000	205330000	377010000	162070000	403920000	0
H3BPE7;P35637-2;P35637	RNA-binding protein FUS	FUS	0	0	0	347430000	225290000	0
Q495W5-2;Q495W5	Alpha-(1,3)-fucosyltransferase 11	FUT11	0	195300000	0	251510000	148540000	199450000
Q13283;E5RH00;E5RI46;E5RIF8;E5RH42;E5RJU8;Q13283-2;D6R9X5;D6R9A4;D6RBM9;D6REX8;D6RBR0;D6RE13;D6RBW8;D6RGJ4;D6RAC7;E5RIZ6;D6RB17;Q9UN86-2;Q9UN86	Ras GTPase-activating protein-binding protein 1	G3BP1	0	0	165320000	313650000	411620000	187600000
P11413;P11413-3;P11413-2;E9PD92;E7EM57;E7EUI8	Glucose-6-phosphate 1-dehydrogenase	G6PD	0	0	0	93666000	0	79904000
P10253;I3L2V9;I3L0S5;I3L3L3	Lysosomal alpha-glucosidase;76 kDa lysosomal alpha-glucosidase;70 kDa lysosomal alpha-glucosidase	GAA	430900000	519030000	1151400000	748730000	701970000	747340000
P34059;H3BP66	N-acetylgalactosamine-6-sulfatase	GALNS	569930000	661570000	493260000	726000000	577210000	957620000
Q86SR1-2;Q86SR1;Q86SR1-4;Q86SR1-3;F2Z2M7;A0A087X115;Q49A17-2;Q49A17	Polypeptide N-acetylgalactosaminyltransferase 10	GALNT10	1595700000	790330000	868970000	635410000	1310100000	1225500000
Q10471;Q10471-2	Polypeptide N-acetylgalactosaminyltransferase 2;Polypeptide N-acetylgalactosaminyltransferase 2 soluble form	GALNT2	2756400000	1612400000	1510800000	2781900000	2500600000	2277200000
Q7Z7M9	Polypeptide N-acetylgalactosaminyltransferase 5	GALNT5	2334000000	1653500000	2194400000	3950900000	732990000	2441500000
Q14697;Q14697-2;F5H6X6;E9PKU7;E9PNH1	Neutral alpha-glucosidase AB	GANAB	1443700000	1309000000	1381700000	1865900000	1593900000	1875400000
P04406;P04406-2;E7EUT5	Glyceraldehyde-3-phosphate dehydrogenase	GAPDH	1810800000	3761900000	2144400000	4490500000	3782900000	3903400000
P41250	Glycine--tRNA ligase	GARS	855030000	1409500000	2475200000	1382100000	1254400000	1272500000
P54826	Growth arrest-specific protein 1	GAS1	0	255590000	0	220070000	286060000	0
Q14393-2;Q14393-3;Q14393;Q14393-5;Q14393-4	Growth arrest-specific protein 6	GAS6	3648400000	8906100000	7063500000	17712000000	7507900000	6944100000
P04062-4;P04062-2;P04062;A0A0G2JNZ5;A0A0G2JLB3;P04062-5;A0A0G2JNZ0;P04062-3	Glucosylceramidase	GBA	344470000	571630000	597960000	804180000	910340000	656040000
Q04446;E9PGM4	1,4-alpha-glucan-branching enzyme	GBE1	401470000	723490000	1378900000	1082100000	1730100000	1656000000
Q99988;A0A0A0MTT8	Growth/differentiation factor 15	GDF15	1090800000	571450000	614000000	192720000	288220000	1003700000
P31150;G5E9U5	Rab GDP dissociation inhibitor alpha	GDI1	0	676540000	698810000	664950000	800830000	931570000
P50395;P50395-2;Q5SX87;Q5SX91;Q5SX86;V9GYF8;Q5SX90;V9GYJ7	Rab GDP dissociation inhibitor beta	GDI2	6970700000	8570500000	8578600000	12448000000	13496000000	9841800000
P56159-2;P56159	GDNF family receptor alpha-1	GFRA1	717320000	677130000	906100000	143750000	0	0
Q92820	Gamma-glutamyl hydrolase	GGH	2214000000	1416500000	1884700000	1345400000	2166500000	1709900000
P16278-3;P16278;P16278-2;E7EQ29;C9J4G9;F8WF40;C9JF15;C9J539;C9JWX1;Q6UWU2-2;Q6UWU2	Beta-galactosidase	GLB1	406710000	460360000	1022200000	445540000	497650000	494910000
H3BM42;Q92896;Q92896-3;Q92896-2;H3BQU9;H3BQT1;H3BRD8	Golgi apparatus protein 1	GLG1	170860000	180870000	355650000	192380000	226340000	168540000
Q04760-2;Q04760	Lactoylglutathione lyase	GLO1	274470000	424520000	500010000	672560000	937720000	531150000
P00367;P00367-3;P49448;P00367-2	Glutamate dehydrogenase 1, mitochondrial;Glutamate dehydrogenase 2, mitochondrial	GLUD1;GLUD2	153600000	154400000	428200000	113920000	119160000	0
P17900	Ganglioside GM2 activator;Ganglioside GM2 activator isoform short	GM2A	177310000	166120000	106920000	292900000	94467000	266500000
H0YAF8;J3KPE3;P63244;D6RF23;D6RAC2;H0Y8W2;H0Y9P0;H0Y8R5;D6RHH4;H0YAM7;D6REE5;D6RHJ5;D6RAU2;E9PD14;D6RFX4;D6RFZ9;D6R9Z1;D6R9L0	Guanine nucleotide-binding protein subunit beta-2-like 1;Guanine nucleotide-binding protein subunit beta-2-like 1, N-terminally processed	GNB2L1	0	0	280780000	246690000	0	0
P46926;D6RAY7;D6R9P4;D6RFF8;P46926-2;D6R917;D6RB13	Glucosamine-6-phosphate isomerase 1	GNPDA1	115000000	134330000	0	271180000	179750000	0
Q9UJJ9;H0YEA7;A0A087WWA2;E9PQQ5	N-acetylglucosamine-1-phosphotransferase subunit gamma	GNPTG	3522100000	3164700000	3011600000	3287900000	3002300000	3843100000
P15586;H7C3P4;F6S8M0;P15586-2;H0YFA9;F5H4C6	N-acetylglucosamine-6-sulfatase	GNS	2951800000	4642500000	9239400000	2891000000	5467600000	4723200000
Q8NBJ4-2;Q8NBJ4;F8WAT9;C9JYM4;C9J941	Golgi membrane protein 1	GOLM1	5453000000	2600200000	3205300000	3125900000	3865300000	3264500000
P17174;P17174-2	Aspartate aminotransferase, cytoplasmic	GOT1	1711100000	2049200000	3401400000	1863400000	2898500000	2036600000
P00505;P00505-2	Aspartate aminotransferase, mitochondrial	GOT2	650330000	532710000	485950000	903350000	584380000	417210000
P35052;H7C410;H7C024;P35052-2;H7BZE9;C9J4Y6;H7BZL4	Glypican-1;Secreted glypican-1	GPC1	2652200000	2867800000	2320900000	4140300000	2800700000	5504300000
P06744;A0A0A0MTS2;P06744-2;K7EQ48;A0A0J9YXP8;A0A0J9YYH3;A0A0J9YX90;K7EPY4;K7EP41;K7ENA0;K7ELR7;K7ERC6;K7ERK8;K7ESF4;K7EIL4	Glucose-6-phosphate isomerase	GPI	5689400000	7225400000	9393800000	12693000000	11675000000	9644800000
Q14956-2;Q14956;Q96F58	Transmembrane glycoprotein NMB	GPNMB	196940000	258570000	0	489700000	237910000	283320000
O60565;O60565-2	Gremlin-1	GREM1	2064700000	1309300000	1419500000	1582300000	2552000000	3046300000
P28799;K7EQ05;P28799-3;K7EKL3;P28799-2;K7EMR1;K7EQI0;K7EPL0;K7ENI2;K7ENN1;K7EK92;K7EQK6;K7EM89;K7EJY4;K7ERM2;K7ELY1	Granulins;Acrogranin;Paragranulin;Granulin-1;Granulin-2;Granulin-3;Granulin-4;Granulin-5;Granulin-6;Granulin-7	GRN	13124000000	11776000000	21176000000	10908000000	8998000000	7253100000
P06396	Gelsolin	GSN	64278000000	112570000000	89095000000	53383000000	27356000000	46248000000
P06396-2;A0A0A0MS51;A0A0A0MT01;P06396-4;P06396-3;Q5T0I0;A0A0U1RQL8;Q5T0H8	Gelsolin	GSN	413270000	340530000	318280000	1039200000	516770000	393470000
P00390-5;P00390-4;P00390-2;P00390-3;P00390;H0YC68;E5RI06	Glutathione reductase, mitochondrial	GSR	203020000	337500000	425860000	482450000	545490000	255600000
P48637;P48637-2	Glutathione synthetase	GSS	513450000	478230000	583460000	695990000	975380000	576950000
P78417;Q5TA02;P78417-3;P78417-2;Q5TA01	Glutathione S-transferase omega-1	GSTO1	532510000	454040000	598530000	958990000	898470000	781520000
P09211;A8MX94;A0A087X2E9;A0A087X243	Glutathione S-transferase P	GSTP1	4842300000	5598000000	3891400000	8528200000	8203800000	5691600000
P08236-3;P08236-2;P08236;F8WBK6;F2Z3L6	Beta-glucuronidase	GUSB	44010000	78156000	131680000	111860000	0	0
P10915;D6RBS1;D6RG04;D6RC59;D6RAK7;D6RBX9;D6RFI7	Hyaluronan and proteoglycan link protein 1	HAPLN1	24117000000	13593000000	24104000000	4457600000	8773300000	17829000000
H3BTH8;Q96S86;Q86UW8	Hyaluronan and proteoglycan link protein 3;Hyaluronan and proteoglycan link protein 4	HAPLN3;HAPLN4	1882700000	1144800000	1697800000	551690000	862840000	2172600000
P12081-4;P12081;B4DDD8;P12081-3;P12081-2;B4E1C5;B3KWE1;E7ETE2;D6RF05;D6RJE6;P49590-2;P49590	Histidine--tRNA ligase, cytoplasmic	HARS	141310000	244770000	250900000	771230000	326210000	296040000
G3V1N2;P69905;P02008	HCG1745306, isoform CRA_a	HBA2	12940000000	11485000000	8901800000	8878400000	11748000000	15067000000
P51858;P51858-2;P51858-3;H3BPQ6;M0R0J3;A0A024R216;Q9Y3E1;O75475-3;O75475-2;O75475;Q7Z4V5-2;Q7Z4V5;Q7Z4V5-4;Q7Z4V5-3	Hepatoma-derived growth factor	HDGF	500760000	558900000	698540000	1644600000	1764500000	605670000
Q9Y5Z4-2;Q9Y5Z4	Heme-binding protein 2	HEBP2	102680000	134360000	366270000	111940000	123540000	0
V9HW75;A0A087WSV8;E9PKG6;P80303-2;P80303;Q2L696;E9PLR0;E9PLE9;E9PM22;H0YEG8;E9PJP3;H0YD18	Nucleobindin-2;Nesfatin-1	HEL-S-109;DCAF5;NUCB2;Nucb2	4845600000	4487700000	9666900000	5422000000	2712200000	6437900000
P06865;H3BS10;H3BP20;H3BTD4;H3BU85;P06865-2;A0A087WUJ7;H3BVH8;H3BT62;H3BQ04;H3BRP6;A0A087WTY2	Beta-hexosaminidase subunit alpha;Beta-hexosaminidase	HEXA	9212900000	10757000000	10195000000	8577700000	9496500000	10208000000
P07686;Q5URX0;H0YA83;H0Y9B6;H0Y9M3;D6REQ8	Beta-hexosaminidase subunit beta;Beta-hexosaminidase subunit beta chain B;Beta-hexosaminidase subunit beta chain A	HEXB	5220500000	8743600000	8839900000	7580500000	6086800000	10563000000
P49773;D6REP8;D6RE99;D6RD60;D6RC06	Histidine triad nucleotide-binding protein 1	HINT1	743420000	974910000	516190000	1333200000	735550000	812840000
P16401	Histone H1.5	HIST1H1B	229760000	79262000	96860000	152350000	925520000	198040000
P16403	Histone H1.2	HIST1H1C	593320000	185960000	171970000	610430000	1099400000	375910000
A0A0U1RR32;A0A0U1RRH7;Q99878;Q96KK5;Q9BTM1;Q16777;Q6FI13;P20671;P0C0S8;H0YFX9;Q93077;Q7L7L0;P04908;Q9BTM1-2;Q96QV6;P16104;C9J386;Q71UI9-5;Q71UI9-3;Q8IUE6	Histone H2A type 1-J;Histone H2A type 1-H;Histone H2A.J;Histone H2A type 2-C;Histone H2A type 2-A;Histone H2A type 1-D;Histone H2A type 1;Histone H2A;Histone H2A type 1-C;Histone H2A type 3;Histone H2A type 1-B/E;Histone H2A type 1-A;Histone H2AX	HIST1H2AJ;HIST1H2AH;H2AFJ;HIST2H2AC;HIST2H2AA3;HIST1H2AD;HIST1H2AG;HIST1H2AC;HIST3H2A;HIST1H2AB;HIST1H2AA;H2AFX	464390000	417880000	153600000	791860000	1157100000	1115800000
U3KQK0;Q99880;Q99879;Q99877;Q93079;Q5QNW6;P62807;P58876;Q5QNW6-2;O60814;P57053;Q16778;P33778;P23527;P06899;Q8N257;Q96A08;Q6DRA6;Q6DN03	Histone H2B;Histone H2B type 1-L;Histone H2B type 1-M;Histone H2B type 1-N;Histone H2B type 1-H;Histone H2B type 2-F;Histone H2B type 1-C/E/F/G/I;Histone H2B type 1-D;Histone H2B type 1-K;Histone H2B type F-S;Histone H2B type 2-E;Histone H2B type 1-B;Histone H2B type 1-O;Histone H2B type 1-J;Histone H2B type 3-B	HIST1H2BN;HIST1H2BL;HIST1H2BM;HIST1H2BH;HIST2H2BF;HIST1H2BC;HIST1H2BD;HIST1H2BK;H2BFS;HIST2H2BE;HIST1H2BB;HIST1H2BO;HIST1H2BJ;HIST3H2BB	2359300000	987060000	572070000	2218300000	4496700000	2252700000
P68431	Histone H3.1	HIST1H3A	2806600000	943880000	552080000	1814700000	5753500000	2777000000
P62805	Histone H4	HIST1H4A	5382000000	3178000000	2104000000	4333100000	10680000000	7029600000
Q5TEC6	Histone H3	HIST2H3PS2	520780000	225350000	170260000	221700000	503140000	312900000
P19367-4;P19367-2;P19367;P19367-3;E9PB90;P52789;Q2TB90	Hexokinase-1	HK1	300280000	293920000	458270000	238330000	0	0
P05534;P30447	HLA class I histocompatibility antigen, A-24 alpha chain;HLA class I histocompatibility antigen, A-23 alpha chain	HLA-A	344100000	0	288620000	249120000	232480000	581850000
P01891	HLA class I histocompatibility antigen, A-68 alpha chain	HLA-A	0	0	0	0	266810000	348380000
A0A140T955;A0A140T933;A0A1W2PPQ2;A0A1W2PRT9;A0A140T9I0;A0A140T9X5;A0A140T913;P10316;P01892;P30459;P30453;P16189;A0A140T975;A0A140T941;A0A1W2PQS8;Q9GJ45;A0A1W2PS39;A0A140T9Z6;B0UXQ0;P30512;P10314;P30457;P16190;A0A140T8W8;A0A1W2PR61;A0A1W2PPF8;A0A140T8Y4;A0A0G2JPD3;P30456;P30450;P18462;A0A140TA13;A0A140T953;A0A140TA14;A0A140TA11;A0A140TA02;A0A140T9J8;A0A140T9Y5;A0A140T997;A0A1W2PNR7;A0A0G2JNV5;P305…	HLA class I histocompatibility antigen, A-69 alpha chain;HLA class I histocompatibility antigen, A-2 alpha chain;HLA class I histocompatibility antigen, A-74 alpha chain;HLA class I histocompatibility antigen, A-34 alpha chain;HLA class I histocompatibility antigen, A-31 alpha chain;HLA class I histocompatibility antigen, A-29 alpha chain;HLA class I histocompatibility antigen, A-32 alpha chain;H…	HLA-A	884960000	617890000	376420000	890420000	844040000	1300600000
P30685;P30491;P10319;P30498;P30490;P18464	HLA class I histocompatibility antigen, B-35 alpha chain;HLA class I histocompatibility antigen, B-53 alpha chain;HLA class I histocompatibility antigen, B-58 alpha chain;HLA class I histocompatibility antigen, B-78 alpha chain;HLA class I histocompatibility antigen, B-52 alpha chain;HLA class I histocompatibility antigen, B-51 alpha chain	HLA-B	0	95065000	58561000	342980000	128690000	116860000
Q96RW7-2;Q96RW7;Q96RW7-3;Q5TCP6	Hemicentin-1	HMCN1	577480000	953640000	3884000000	2509500000	2274000000	2208600000
P17096;P17096-3	High mobility group protein HMG-I/HMG-Y	HMGA1	0	197730000	176230000	720100000	292480000	454990000
P09429;Q5T7C4;B2RPK0;P23497	High mobility group protein B1;Putative high mobility group protein B1-like 1	HMGB1;HMGB1P1	898750000	326210000	451370000	1978500000	1331900000	309190000
F2Z2W6;F2Z2Y5;H7BXJ5;P05114	Non-histone chromosomal protein HMG-14	HMGN1	47396000	45509000	0	115020000	0	0
J3KT51;Q9UK76;Q9UK76-2;J3KSH8;Q9UK76-3	Hematological and neurological expressed 1 protein;Hematological and neurological expressed 1 protein, N-terminally processed	HN1	0	0	305060000	0	0	0
F8W6I7;P09651-3;P09651-2;P09651;F8VZ49;F8VTQ5;F8W646;Q32P51;F8VYN5;H0YH80	Heterogeneous nuclear ribonucleoprotein A1;Heterogeneous nuclear ribonucleoprotein A1, N-terminally processed;Heterogeneous nuclear ribonucleoprotein A1-like 2	HNRNPA1;HNRNPA1L2	1986300000	2432100000	2053800000	4836400000	3747600000	2551000000
P22626;A0A087WUI2	Heterogeneous nuclear ribonucleoproteins A2/B1	HNRNPA2B1	5801900000	7178600000	7027400000	13109000000	11093000000	5395300000
D6R9P3;D6RD18;D6RBZ0;Q99729-3;Q99729-2;Q99729-4;Q99729	Heterogeneous nuclear ribonucleoprotein A/B	HNRNPAB	330340000	370820000	537520000	653080000	364980000	174030000
G3V576;G3V4W0;B4DY08;B2R5W2;G3V4C1;G3V2Q1;P07910-2;P07910;G3V555;G3V575;P07910-4;G3V5X6;G3V3K6;G3V251;B4DSU6;G3V4M8;G3V2H6;P07910-3;P0DMR1;B7ZW38;A0A0G2JPF8;A0A0G2JNQ3;O60812;B2RXH8;G3V5V7;G3V2D6;E5RG71;B3KT61;Q86SE5;Q86SE5-3	Heterogeneous nuclear ribonucleoproteins C1/C2	HNRNPC	380740000	185430000	281190000	976960000	648130000	520700000
H0Y8G5;Q14103-3;Q14103;H0YA96;Q14103-4;Q14103-2;D6RAF8;D6RF44;D6RBQ9;D6RD83	Heterogeneous nuclear ribonucleoprotein D0	HNRNPD	863690000	1065300000	1261600000	2073500000	1393800000	1194100000
A0A087WUK2;O14979-3;O14979-2;O14979	Heterogeneous nuclear ribonucleoprotein D-like	HNRNPDL	0	0	0	247510000	195900000	0
P52597;H0YBG7;H0YBD7;H0YB39;E9PCY7;G8JLB6;P31943	Heterogeneous nuclear ribonucleoprotein F;Heterogeneous nuclear ribonucleoprotein F, N-terminally processed;Heterogeneous nuclear ribonucleoprotein H;Heterogeneous nuclear ribonucleoprotein H, N-terminally processed	HNRNPF;HNRNPH1	0	0	0	125450000	0	0
P61978-3;P61978;P61978-2;Q5T6W2;S4R359;S4R457	Heterogeneous nuclear ribonucleoprotein K	HNRNPK	855590000	1068400000	1199900000	1586100000	1537600000	685910000
A0A1W2PPS1;Q00839-2;Q00839;A0A1X7SBS1;A0A1W2PP35;A0A1W2PRI6;A0A1W2PP22;Q5RI18	Heterogeneous nuclear ribonucleoprotein U	HNRNPU	304420000	209200000	177080000	1134500000	467830000	274500000
H3BQZ7;Q1KMD3	Heterogeneous nuclear ribonucleoprotein U-like protein 2	HNRNPUL2-BSCL2;HNRNPUL2	0	0	0	142590000	85307000	0
P02790;Q9BS19	Hemopexin	HPX	105250000	49803000	0	0	0	0
P07900;P07900-2;G3V2J8;Q58FG0;Q14568;Q58FG1	Heat shock protein HSP 90-alpha	HSP90AA1	5322300000	6490900000	9707300000	20304000000	10518000000	9246400000
P08238;Q58FF7;Q58FF6	Heat shock protein HSP 90-beta	HSP90AB1	3078100000	2877000000	5412700000	7082100000	6406000000	4272200000
Q58FF8	Putative heat shock protein HSP 90-beta 2	HSP90AB2P	0	130390000	122380000	194330000	178100000	137030000
P14625;Q96GW1;A0A1W2PRR1;H0YIV0;F8W026;Q58FF3	Endoplasmin	HSP90B1	9442900000	14739000000	20995000000	21373000000	19796000000	19871000000
P48723	Heat shock 70 kDa protein 13	HSPA13	2855800000	2598700000	3906700000	1764000000	3153500000	2627200000
P0DMV9;P0DMV8;A0A0G2JIW1;P0DMV8-2;V9GZ37	Heat shock 70 kDa protein 1B	HSPA1A	528700000	1238200000	1005800000	2282500000	1321500000	1107900000
P34932;A0A087WYC1;A0A087WTS8;P34932-2;A0A0A0MSM0;Q92598-2;Q92598-3;Q92598;Q92598-4	Heat shock 70 kDa protein 4	HSPA4	749000000	803060000	1144000000	1334500000	1211400000	880810000
P11021	78 kDa glucose-regulated protein	HSPA5	13387000000	14851000000	22664000000	16645000000	17963000000	22455000000
P11142;E9PKE3;P11142-2;E9PN89;E9PNE6;A8K7Q2;E9PLF4;E9PQQ4;E9PQK7;E9PK54;P54652;E9PPY6;E9PI65;E9PN25;E9PS65;E9PM13	Heat shock cognate 71 kDa protein	HSPA8	6283000000	7177800000	11268000000	14697000000	8989700000	7351400000
P04792;F8WE04;C9J3N8	Heat shock protein beta-1	HSPB1	5833800000	6519500000	8263900000	6014200000	7414300000	7313700000
A0A1X7SC65;O14558;K7EP04	Heat shock protein beta-6	HSPB6	1677900000	1388700000	1682300000	591270000	1471200000	1594600000
P10809;E7EXB4;E7ESH4	60 kDa heat shock protein, mitochondrial	HSPD1	0	137470000	126320000	0	0	173410000
P61604;B8ZZL8;B8ZZ54;S4R3N1	10 kDa heat shock protein, mitochondrial	HSPE1	1193900000	924310000	1021500000	1147000000	696220000	435140000
P98160;A0A0U1RQT3;H7BYA5;H0Y5A9	Basement membrane-specific heparan sulfate proteoglycan core protein;Endorepellin;LG3 peptide	HSPG2	91554000000	120830000000	62930000000	41143000000	55276000000	137630000000
Q92743;H0Y7G9	Serine protease HTRA1	HTRA1	23233000000	22405000000	18883000000	24375000000	17927000000	17250000000
P83110;P83110-2	Serine protease HTRA3	HTRA3	190790000	615940000	181890000	267000000	212330000	171160000
A0A087X054;Q9Y4L1;E9PJ21;A0A087WWI4;K7EQK2;Q9Y4L1-2;Q9BST8;J3QQH7;J3QLE9;J3QL06;J3KTF1;A0A1W2PS94;Q9BXT5	Hypoxia up-regulated protein 1	HYOU1	172440000	220860000	275760000	172060000	205670000	235220000
J3KR24;A0A0A0MSX9;P41252	Isoleucine--tRNA ligase, cytoplasmic	IARS	0	0	222560000	0	0	0
O75874;C9J4N6;C9JJE5;C9JLU6;P48735-2;P48735	Isocitrate dehydrogenase [NADP] cytoplasmic	IDH1	575410000	612130000	710320000	758150000	482650000	852950000
P22304;H0YB91;O60597;B3KWA1;P22304-3;P22304-2	Iduronate 2-sulfatase;Iduronate 2-sulfatase 42 kDa chain;Iduronate 2-sulfatase 14 kDa chain	IDS	145380000	144020000	188060000	102070000	0	228090000
P35475;D6REB5;P35475-2;H0Y9B3;D6R9D5;D6RBD5	Alpha-L-iduronidase	IDUA	660640000	598120000	935170000	444630000	336560000	1118900000
P13284;M0QZG3	Gamma-interferon-inducible lysosomal thiol reductase	IFI30	372420000	269160000	172110000	189890000	200160000	404670000
P01344;P01344-3;P01344-2	Insulin-like growth factor II;Insulin-like growth factor II;Insulin-like growth factor II Ala-25 Del;Preptin	IGF2	0	866460000	593500000	990900000	898990000	0
P18065;C9JMY1;C9JW52;H7C1H0	Insulin-like growth factor-binding protein 2	IGFBP2	151570000	375520000	358490000	3632200000	433060000	224090000
A6XND1;A6XND0;P17936;P17936-2;B3KWK7;H0Y5K2;H0Y485;C9JMX4	Insulin-like growth factor-binding protein 3	IGFBP3	57816000000	59157000000	118030000000	97392000000	47047000000	60821000000
P22692;P22692-2	Insulin-like growth factor-binding protein 4	IGFBP4	44212000000	36672000000	31218000000	30400000000	33948000000	42281000000
P24593;C9JXX4	Insulin-like growth factor-binding protein 5	IGFBP5	12735000000	16573000000	19289000000	17265000000	4402800000	11255000000
P24592;F8VYK9;F8VVA5	Insulin-like growth factor-binding protein 6	IGFBP6	78566000000	40547000000	58740000000	31098000000	34245000000	51539000000
Q16270;Q16270-2	Insulin-like growth factor-binding protein 7	IGFBP7	124880000000	103460000000	163090000000	43307000000	38413000000	91787000000
B5MCZ3;P05231;B5MC21;B5MC14;B4DNV3;C9J5B0	Interleukin-6	IL6	1125300000	526250000	917570000	244580000	3346300000	1720500000
P40189;P40189-3;Q5FC05;D6RH03;P40189-2	Interleukin-6 receptor subunit beta	IL6ST	0	1240000000	0	0	1410900000	1773500000
Q12905;B4DY09;X6R6Z1;A0A0A0MRL0	Interleukin enhancer-binding factor 2	ILF2	464410000	397680000	455770000	1457200000	1272000000	625770000
Q12906-5;Q12906-4;Q12906-2;Q12906-6;Q12906-3;Q12906;Q12906-7;K7EQR9;K7EKJ9;K7ERM6;K7ENK6;K7EM82;K7EJ09;K7ER69;Q96SI9-2;Q96SI9	Interleukin enhancer-binding factor 3	ILF3	509420000	473660000	692600000	1737700000	1107700000	855830000
P08476	Inhibin beta A chain	INHBA	9352100000	5939300000	6229700000	2052500000	12521000000	10283000000
O00410;H0Y8C6;O00410-3;O00410-2;E7EQT5;E7ETV3;C9JZD8;E7EV12;C9JMV5;C9J875;C9JZ53;C9JQT6;E7ESA1;E7ESZ1;E7EWK4;E7EX05;E7ETV8;H0Y3V4;O60518	Importin-5	IPO5	432750000	511970000	831000000	1305200000	776040000	483180000
Q96P70	Importin-9	IPO9	152000000	69772000	111790000	338610000	255060000	119920000
P46940;A0A0J9YXZ5;H0YLE8;H0YKA5;A0A087X225;A0A087WWP1;E9PDT6;E7EWC2;F5H7S7;F2Z2E2;Q13576-3;Q13576-2;Q13576;Q86VI3	Ras GTPase-activating-like protein IQGAP1	IQGAP1	1342600000	1285800000	1961300000	2343600000	1471000000	1374300000
O14498;H0YL90;H0YN67	Immunoglobulin superfamily containing leucine-rich repeat protein	ISLR	63552000000	37074000000	41552000000	29022000000	62792000000	52884000000
P05556-2;P05556;P05556-5;P05556-4;P05556-3;C9JJP8;Q5T3E5;C9JPK5;E9PQJ2;E7ERX5;Q5T3E6;E9PLR6;E7EUI6;E7EQW5	Integrin beta-1	ITGB1	278570000	185230000	177910000	156750000	431960000	261330000
O95965;A0A087WXI7;A0A087WY35;O95965-3;O95965-2;U3KPX5	Integrin beta-like protein 1	ITGBL1	22856000000	34106000000	20734000000	19708000000	21478000000	31650000000
P19827;H7C0N0;P19827-3;P19827-2;F8WAS2	Inter-alpha-trypsin inhibitor heavy chain H1	ITIH1	466700000	812730000	600690000	265490000	617270000	665970000
Q5T985;P19823;Q5T987	Inter-alpha-trypsin inhibitor heavy chain H2	ITIH2	37716000000	33542000000	43886000000	7928600000	19669000000	41572000000
A0A087WW43;E7ET33;Q06033-2;Q06033	Inter-alpha-trypsin inhibitor heavy chain H3	ITIH3	1835600000	3320900000	2206000000	1085100000	2010000000	1888200000
P78504;P78504-2	Protein jagged-1	JAG1	0	0	0	76641000	0	62398000
Q7Z4H8;Q7Z4H8-3;Q7Z4H8-2;H0YEM3	KDEL motif-containing protein 2	KDELC2	0	57598000	70974000	112950000	0	0
A0A087WTP3;Q92945;M0R0I5;M0QYH3;M0QXW7;C9JSZ1;Q96I24-2;Q96I24	Far upstream element-binding protein 2	KHSRP	364330000	331590000	213350000	496050000	566090000	227450000
Q8N8K9;Q8N8K9-3;Q8N8K9-2	Uncharacterized protein KIAA1958	KIAA1958	0	0	0	149030000	197950000	185600000
P21583-2;P21583;P21583-3	Kit ligand;Soluble KIT ligand	KITLG	175510000	179050000	140090000	221330000	418240000	500680000
P01042-3;P01042-2;P01042	Kininogen-1	KNG1	15155000000	12997000000	13808000000	3755500000	13195000000	10201000000
H7C4F6;O00629;O00505	Importin subunit alpha-3;Importin subunit alpha-4	KPNA4;KPNA3	0	0	12251000	29747000	0	0
Q14974;Q14974-2;J3KTM9;J3QR48;J3QKQ5	Importin subunit beta-1	KPNB1	616350000	858980000	756210000	1400800000	970360000	996290000
P04264	Keratin, type II cytoskeletal 1	KRT1	15193000000	17416000000	6536300000	10833000000	6091500000	4442500000
P13645;Q7Z3Y7;C9JM50;P08727;Q7Z3Z0;Q7Z3Y8;F8VZY9;O76013-2;P05783;O76014;O76015;O76013;Q7Z3Y9;Q99456	Keratin, type I cytoskeletal 10	KRT10	13526000000	5784900000	6439800000	9120900000	3846000000	2481800000
P04259;P48668;P02538;P13647;F8W0C6;Q5XKE5;O95678	Keratin, type II cytoskeletal 6B;Keratin, type II cytoskeletal 6C;Keratin, type II cytoskeletal 6A;Keratin, type II cytoskeletal 5	KRT6B;KRT6C;KRT6A;KRT5	153190000	0	100450000	0	0	0
P35527;K7EQQ3	Keratin, type I cytoskeletal 9	KRT9	4304900000	7147100000	1863700000	2021500000	1521000000	1046600000
Q86UP2-2;Q86UP2-3;Q86UP2-4;Q86UP2;G3V4Y7;H0YJZ8;B7Z6P3;H0YJV5;G3V5P0;G3V5G2	Kinectin	KTN1	276410000	285490000	631830000	559330000	256150000	0
P25391	Laminin subunit alpha-1	LAMA1	46202000	0	39749000	0	47277000	139820000
P24043;A0A087WX80;A0A087WYF1	Laminin subunit alpha-2	LAMA2	11804000000	7994200000	7388900000	12489000000	9060700000	15608000000
A0A0A0MTC7;A0A0A0MQS9;Q16363-2;Q16363;E5RFQ2;H0YAQ5;H0Y351;H0YAP9;E5RK79;E5RFD7;E5RHF3;Q6LET9;Q16363-3	Laminin subunit alpha-4	LAMA4	28172000000	43103000000	21845000000	126460000000	29021000000	103340000000
G3XAI2;P07942;E7EPA6;E9PCS6;C9J296	Laminin subunit beta-1	LAMB1	39544000000	40955000000	26298000000	93831000000	39182000000	110720000000
P55268;F5H520;C9JMJ0;A4D0S4-2;A4D0S4-3;A4D0S4	Laminin subunit beta-2	LAMB2	3633800000	13560000000	5929300000	47110000000	4948000000	15775000000
P11047;R4GNC7;Q9Y6N6	Laminin subunit gamma-1	LAMC1	48531000000	55896000000	49756000000	118620000000	40047000000	109910000000
Q13753;Q13753-2	Laminin subunit gamma-2	LAMC2	56717000	2252500000	97805000	95292000	59566000	0
P11279;P11279-2	Lysosome-associated membrane glycoprotein 1	LAMP1	1481300000	2518700000	2062000000	1311000000	1764000000	1870500000
P13473-2;P13473;P13473-3;H0YCG2	Lysosome-associated membrane glycoprotein 2	LAMP2	276710000	359930000	269230000	225940000	303190000	232460000
P28838-2;P28838;H0Y9Q1	Cytosol aminopeptidase	LAP3	91589000	240630000	117780000	302990000	233080000	374600000
Q14847;Q14847-2;C9J9W2;Q14847-3;F6S2S5;K7ESD6;O76041-2	LIM and SH3 domain protein 1	LASP1	1431200000	1607100000	2094500000	2478900000	1731500000	1206300000
P00338;P00338-3;P00338-4;P00338-5;P00338-2;F5GXY2;F5GYU2;F5GXH2;F5H5J4;F5H6W8;F5H8H6;F5GXC7;F5GWW2;F5GZQ4;F5GXU1;A0A087WUM2;Q6ZMR3;F5H5G7;F5H155;G3XAP5;F5H245;P07864	L-lactate dehydrogenase A chain	LDHA	24937000000	39148000000	33159000000	64955000000	48626000000	29157000000
P07195;A8MW50;C9J7H8;F5H793	L-lactate dehydrogenase B chain;L-lactate dehydrogenase	LDHB	6982700000	8319900000	8908700000	13674000000	15389000000	11320000000
J3KMZ9;H0YMD1;P01130-2;P01130-3;P01130-5;P01130;P01130-4	Low-density lipoprotein receptor	LDLR	0	0	0	54736000	73377000	0
Q32P28-4;Q32P28;Q32P28-3;Q32P28-2;H7C2W6;E2QRI1	Prolyl 3-hydroxylase 1	LEPRE1	1021000000	876490000	1511800000	911920000	754870000	753170000
P09382;F8WEI7	Galectin-1	LGALS1	65683000000	57446000000	44524000000	65134000000	89171000000	56215000000
P17931;G3V3R6	Galectin-3;Galectin	LGALS3	277860000	473130000	270230000	1241900000	255930000	699390000
Q08380;K7EP36;K7ESM3;K7EKQ5;K7ERZ6;K7EJD3;K7ES75;K7EN99;K7EJY8;K7EQT9	Galectin-3-binding protein	LGALS3BP	73537000000	63676000000	58951000000	25381000000	42735000000	67507000000
Q99538;Q99538-2;Q99538-3;G3V2T4;G3V4E4;G3V4P5;H0YJN9;G3V3Z4	Legumain	LGMN	9215100000	9561000000	12580000000	2928200000	5577900000	6312200000
Q9H008;Q5T1Z0;Q9H008-2	Phospholysine phosphohistidine inorganic pyrophosphate phosphatase	LHPP	0	0	72614000	159490000	64677000	0
A0A0A0MT32;P38571-2;P38571	Lysosomal acid lipase/cholesteryl ester hydrolase	LIPA	743140000	1025800000	1675400000	346980000	637140000	838190000
D6RIU4;D6RDX1;D6RBV2;Q12907;D6RBH1	Vesicular integral-membrane protein VIP36	LMAN2	449180000	324630000	351230000	394510000	488790000	578950000
Q9NZU5-2;Q9NZU5;B4DEY6;C9IYS1;H7C3D2	LIM and cysteine-rich domains protein 1	LMCD1	0	0	0	225300000	182530000	0
P02545;P02545-6;P02545-3;P02545-5;P02545-4;A0A0C4DGC5	Prelamin-A/C;Lamin-A/C	LMNA	23844000000	27789000000	22105000000	110200000000	45210000000	33801000000
P20700;E9PBF6;A0A0D9SFE5;A0A0D9SFY5	Lamin-B1	LMNB1	321660000	272980000	440070000	1831100000	1242800000	497320000
Q03252	Lamin-B2	LMNB2	220600000	155270000	0	1116600000	686840000	373280000
E9PMP7;H0Y424;E9PMS6;A0A0A0MTE2;E9PMT2;F8WD26;J3KP06;Q8WWI1-3;Q8WWI1-5;Q8WWI1-4;Q8WWI1-2;Q8WWI1;H0YDG6;H0YE95;H0YDQ3	LIM domain only protein 7	LMO7	254230000	236010000	325480000	254420000	273130000	303010000
P28300	Protein-lysine 6-oxidase	LOX	13987000000	9536600000	8442400000	16099000000	15316000000	24362000000
Q08397;H3BUV8	Lysyl oxidase homolog 1	LOXL1	1153900000	1078800000	388230000	1740300000	422850000	717450000
Q9Y4K0;H0YAR1;H0YAP6;E5RHH3;E5RFY0;E5RI22;E5RJL2	Lysyl oxidase homolog 2	LOXL2	5033500000	3929800000	7386200000	1073900000	1693200000	4565100000
Q93052;A0A087WZF1;C9JIY7;C9JT42;C9J3U9;C9J1K7;C9J5C8;C9J4E3;C9JUT4;C9JE51;C9J2R5	Lipoma-preferred partner	LPP	132850000	180670000	145470000	607090000	225820000	132550000
Q07954;Q6PJ72;H0YJI8;Q7Z7K9;Q07954-2;E7ERG8;REV__Q07954;Q9NZR2	Prolow-density lipoprotein receptor-related protein 1;Low-density lipoprotein receptor-related protein 1 85 kDa subunit;Low-density lipoprotein receptor-related protein 1 515 kDa subunit;Low-density lipoprotein receptor-related protein 1 intracellular domain	LRP1	21189000000	14107000000	16210000000	13674000000	14812000000	15947000000
Q8TF66;Q8TF66-2	Leucine-rich repeat-containing protein 15	LRRC15	227860000	0	210200000	176690000	1027900000	0
F5H5G1;H3BLU2;Q13449;C9J5G3	Limbic system-associated membrane protein	LSAMP	0	111940000	0	263170000	215220000	0
P09960;P09960-2;P09960-4;P09960-3;B4DEH5	Leukotriene A-4 hydrolase	LTA4H	818320000	919570000	1369100000	1293200000	1241700000	1196100000
E7EV71;Q14766-2;Q14766-5;Q14766;Q14766-4;H7C4L5;C9JDW2;H7BZ76;H7C2H7;H7C0I7	Latent-transforming growth factor beta-binding protein 1	LTBP1	10018000000	8629700000	8690600000	27517000000	7956100000	11761000000
Q14766-3;C9JD84	Latent-transforming growth factor beta-binding protein 1	LTBP1	0	0	0	577040000	0	0
G3V3X5;Q14767;G3V511	Latent-transforming growth factor beta-binding protein 2	LTBP2	139880000000	84730000000	71653000000	29645000000	69620000000	40395000000
Q9NS15-2;Q9NS15;E9PKW1;H0YC99;E9PJR2;E9PRF2;H0YCX6;H0YCQ2;E9PQR0;E9PR84	Latent-transforming growth factor beta-binding protein 3	LTBP3	1439400000	696680000	425130000	702890000	263620000	560730000
P51884	Lumican	LUM	193920000000	231870000000	122290000000	238590000000	292400000000	429360000000
P33908;P33908-2	Mannosyl-oligosaccharide 1,2-alpha-mannosidase IA	MAN1A1	4066400000	3615300000	2594000000	3876200000	2778400000	3403700000
H0YGV7;H0YG20;Q9UKM7	Endoplasmic reticulum mannosyl-oligosaccharide 1,2-alpha-mannosidase	MAN1B1	124010000	180450000	0	184570000	0	117780000
Q16706;H0YLB9;A0A0C4DGL1;H0YNG5;P49641-2;P49641-1;P49641	Alpha-mannosidase 2	MAN2A1	2079600000	2845000000	2562600000	5709300000	2980200000	4090300000
O00754-2;O00754;M0QZ24;M0R2P5;M0R174;M0QZG6;M0QXY0	Lysosomal alpha-mannosidase;Lysosomal alpha-mannosidase A peptide;Lysosomal alpha-mannosidase B peptide;Lysosomal alpha-mannosidase C peptide;Lysosomal alpha-mannosidase D peptide;Lysosomal alpha-mannosidase E peptide	MAN2B1	964950000	1235600000	1503400000	764650000	815010000	1254900000
Q9Y2E5;E9PCD7;H0YA68;Q9Y2E5-2	Epididymis-specific alpha-mannosidase	MAN2B2	883400000	1244300000	1565600000	714250000	1371500000	1170000000
O00462;E9PFW2	Beta-mannosidase	MANBA	6627900000	3282700000	9852100000	1762200000	4224600000	4055000000
A8K878;P55145;H7C2D6	Mesencephalic astrocyte-derived neurotrophic factor	MANF	404360000	747660000	777370000	711530000	773190000	462840000
P46821;D6RA32;D6RA40;D6RCL2;D6RGJ3	Microtubule-associated protein 1B;MAP1B heavy chain;MAP1 light chain LC1	MAP1B	744820000	834080000	1022900000	1049700000	749670000	824440000
E7EVA0;P27816-6;P27816;P27816-2;P27816-5;P27816-4;H7C4C5;H0Y2V1;F8W9U4;B5MEG9;H7C456;A0A0J9YVV8;A0A0J9YW37;P27816-7	Microtubule-associated protein;Microtubule-associated protein 4	MAP4	2313900000	2098400000	2939400000	3639500000	2607400000	2015000000
Q15691	Microtubule-associated protein RP/EB family member 1	MAPRE1	102190000	0	0	314260000	122800000	104330000
P29966	Myristoylated alanine-rich C-kinase substrate	MARCKS	2253600000	802240000	1257600000	1766800000	1728500000	871660000
P48740-2;P48740-4;P48740;F8W876;P48740-3;C9JMA2	Mannan-binding lectin serine protease 1;Mannan-binding lectin serine protease 1 heavy chain;Mannan-binding lectin serine protease 1 light chain	MASP1	6425800000	7829900000	2818000000	8777800000	4488200000	10061000000
Q14703	Membrane-bound transcription factor site-1 protease	MBTPS1	0	295480000	431480000	0	0	0
P40925-2;P40925;P40925-3;B9A041;B8ZZ51;C9JF79;C9JRL4	Malate dehydrogenase, cytoplasmic;Malate dehydrogenase	MDH1	2705500000	3277500000	4597300000	5474800000	7060100000	4195000000
P40926;P40926-2;G3XAL0	Malate dehydrogenase, mitochondrial;Malate dehydrogenase	MDH2	3527200000	3558300000	4224100000	4212700000	3057900000	2946800000
E9PPJ5;E9PLM6;P21741;P21741-2	Midkine	MDK	106870000	133200000	0	581570000	263560000	491570000
P48163-2;P48163	NADP-dependent malic enzyme	ME1	144440000	159500000	164870000	134000000	0	0
O75095;O75095-2;H7C557;H7C5N9	Multiple epidermal growth factor-like domains protein 6	MEGF6	2966700000	1539800000	1954000000	579070000	860960000	1029100000
Q7Z7M0-2;Q7Z7M0;M0R0Q0	Multiple epidermal growth factor-like domains protein 8	MEGF8	608400000	0	0	236770000	550500000	562710000
Q641Q3;Q641Q3-2;I3L0R0	Meteorin-like protein	METRNL	4200500000	3432700000	4257300000	2678600000	2260400000	3162000000
P55001-3;P55001-2;P55001	Microfibrillar-associated protein 2	MFAP2	14067000000	6766700000	7054500000	8147900000	8243000000	8396600000
K7ES70;P55083;P55083-2	Microfibril-associated glycoprotein 4	MFAP4	13591000000	9510900000	3672700000	18062000000	13250000000	9918800000
H0YGS3	Microfibrillar-associated protein 5	MFAP5	77300000000	53420000000	56573000000	37345000000	44299000000	41464000000
F5H7Z2;F5H2W4	Microfibrillar-associated protein 5	MFAP5	14603000000	10552000000	13306000000	8603300000	11054000000	10802000000
X6R3G6;H0YKS8	Lactadherin	MFGE8	0	0	0	331960000	0	626700000
Q08431;F5GZN3;Q08431-2;Q08431-3;A0A087WUV5	Lactadherin;Lactadherin short form;Medin	MFGE8	6850800000	10106000000	10377000000	22846000000	8843000000	40144000000
P26572;D6RA48;D6RBS3;D6RAK2;D6R9U2;D6RD15;D6RB69;D6RHZ8;D6RF69	Alpha-1,3-mannosyl-glycoprotein 2-beta-N-acetylglucosaminyltransferase	MGAT1	185290000	0	202340000	0	0	141170000
Q10469	Alpha-1,6-mannosyl-glycoprotein 2-beta-N-acetylglucosaminyltransferase	MGAT2	0	0	0	0	0	324100000
Q9UQ53-2;Q9UQ53;Q9UQ53-3;H0YC56;E5RFL0;E5RFS3;H0YB63;H0YC79;H0YB84;H0YC11	Alpha-1,3-mannosyl-glycoprotein 4-beta-N-acetylglucosaminyltransferase B	MGAT4B	74144000	59548000	0	84850000	0	0
Q09328	Alpha-1,6-mannosylglycoprotein 6-beta-N-acetylglucosaminyltransferase A	MGAT5	0	0	0	141830000	0	100150000
P08493;P08493-2	Matrix Gla protein	MGP	0	154900000	62757000	0	0	72989000
Q5JRA6-3;Q5JRA6-2;Q5JRA6	Melanoma inhibitory activity protein 3	MIA3	151510000	0	0	0	0	0
P14174	Macrophage migration inhibitory factor	MIF	3664100000	3589100000	2858700000	3589400000	9547200000	4136900000
Q9UNW1;Q9UNW1-3;Q9UNW1-2;Q9UNW1-4	Multiple inositol polyphosphate phosphatase 1	MINPP1	496210000	352870000	366620000	432980000	293920000	499060000
P46013-2;P46013	Antigen KI-67	MKI67	653770000	516090000	671940000	0	775570000	457310000
P03956	Interstitial collagenase;22 kDa interstitial collagenase;27 kDa interstitial collagenase	MMP1	5315700000	15956000000	1047200000	36222000000	17059000000	20851000000
P50281;F8W1B7	Matrix metalloproteinase-14	MMP14	4914300000	4893100000	2437400000	3923700000	8802800000	6866800000
P08253;P08253-3;P08253-2;H3BR66;H3BS34;H3BV48;J3KRB7;P09237	72 kDa type IV collagenase;PEX	MMP2	142400000000	134280000000	115370000000	157990000000	127800000000	112350000000
P08254;H7C139;F5GYX7;P09238	Stromelysin-1	MMP3	4878500000	2596400000	40404000	2817700000	19031000000	1681000000
Q6UVY6;Q6UVY6-2;A6PVS1	DBH-like monooxygenase protein 1	MOXD1	5085500000	919900000	2832900000	916340000	617660000	1603100000
Q9UBG0;J3QQZ6;E7EME3	C-type mannose receptor 2	MRC2	516590000	637660000	465580000	1417100000	880950000	968670000
P26038;V9GZ54	Moesin	MSN	31541000000	25788000000	30349000000	32811000000	25971000000	17236000000
P02795;P80297;P13640-2;P13640;Q8N339;P04732;H3BSF1;H3BSP9;P80294;P04731	Metallothionein-2;Metallothionein-1X;Metallothionein-1G	MT2A;MT1X;MT1G	1689400000	356090000	689180000	1336400000	2387900000	612310000
P58546;C9JL85	Myotrophin	MTPN	472160000	419400000	647150000	804400000	530150000	419300000
Q14764;H3BP76;H3BUK7;H3BNF6;H3BRL2;H3BQK6	Major vault protein	MVP	267770000	154710000	145710000	161930000	191270000	150300000
Q9NR99	Matrix-remodeling-associated protein 5	MXRA5	3384000000	7464900000	211170000	21435000000	11959000000	12414000000
Q9BRK3-3;Q9BRK3;Q9BRK3-2;Q9BRK3-4	Matrix-remodeling-associated protein 8	MXRA8	2443600000	2137600000	1725100000	1866000000	3025100000	2513600000
P35579;P35579-2;P35749-4;P35749-3;P35749;P35580;P35749-2;P35580-5;P35580-2;Q7Z406;Q7Z406-6;Q7Z406-2;Q7Z406-5;Q7Z406-4;Q5BKV1;B1AH99;A0A0C4DFM8;M0QY43;E7ERA5;A1L2Z2;REV__Q5T655;P12883;P13535;Q9Y623;P13533;P12882;P11055;Q9UKX2	Myosin-9	MYH9	9661100000	10271000000	9997700000	18912000000	12560000000	10127000000
J3QRS3;P19105;O14950;J3KTJ1	Myosin regulatory light chain 12A;Myosin regulatory light chain 12B	MYL12A;MYL12B	1200900000	1926900000	1344100000	2943600000	1698900000	1104800000
P24844;P24844-2	Myosin regulatory light polypeptide 9	MYL9	372850000	880130000	315400000	776650000	792770000	670630000
F8VZJ2;F8W0W4;H0YHX9;Q13765;E9PAV3-2;E9PAV3;F8W1N5;F8VNW4;F8VZ58;Q9BZK3	Nascent polypeptide-associated complex subunit alpha;Nascent polypeptide-associated complex subunit alpha, muscle-specific form	NACA	323490000	0	690680000	502950000	473700000	429250000
P54802;K7ENX5;K7EQH9	Alpha-N-acetylglucosaminidase;Alpha-N-acetylglucosaminidase 82 kDa form;Alpha-N-acetylglucosaminidase 77 kDa form	NAGLU	2651400000	4200900000	10011000000	3729500000	2945200000	3923000000
P43490;A0A0C4DFS8	Nicotinamide phosphoribosyltransferase	NAMPT	0	136940000	0	356490000	0	145460000
H0YH88;H0YHC3;F8W020;F8W118;F8VXI6;F8VUX1;F8VY35;F8VV59;F8W543;B7Z9C2;F8W0J6;F5H4R6;H0YIV4;P55209-3;P55209-2;P55209;E9PNW0;F8VRJ2;E9PJJ2;E9PS34;E9PNJ7;F8VVB5;E9PKT8;C9J6D1	Nucleosome assembly protein 1-like 1	NAP1L1;NAP1L4	132000000	94507000	246740000	297330000	120060000	123250000
A3KFI5;E5RFZ1;A0A087WTY6;P41271;P41271-2;A3KFI3;A3KFI4;A3KFI2;A3KFI1	Neuroblastoma suppressor of tumorigenicity 1	NBL1	1621500000	724450000	910460000	887550000	609320000	777270000
P19338;H7BY16;C9JYW2;C9JLB1;C9J1H7;C9JWL1	Nucleolin	NCL	1604700000	1126400000	2990300000	5177200000	4399800000	2606000000
Q7Z3B1;Q7Z3B1-2	Neuronal growth regulator 1	NEGR1	788710000	477480000	569000000	463500000	999650000	1101600000
Q92859-3;Q92859-2;Q92859-4;Q92859;Q59FP8	Neogenin	NEO1	1274800000	505370000	679240000	427610000	508570000	780950000
Q99519;E9PIF4	Sialidase-1	NEU1	410650000	436950000	996880000	401260000	586370000	451770000
H7BY57;X6RKN2;O94856-2;O94856-4;O94856-12;O94856-10;O94856-3;O94856-8;O94856-11;O94856-6;O94856-9;O94856-7;O94856-13;O94856-5;O94856;D6RBU5;D6RHX4	Neurofascin	NFASC	0	93451000	0	249230000	92660000	106920000
P14543;P14543-2	Nidogen-1	NID1	14261000000	10951000000	17026000000	17596000000	12340000000	15467000000
Q14112-2;Q14112;A0A087WZP6;H0YJV3	Nidogen-2	NID2	1212800000	1786900000	1094200000	1271800000	2735700000	5175000000
Q32Q12;P22392-2;P22392;J3KPD9;O60361;F6XY72;E7ERL0;E5RHP0;C9K028	Nucleoside diphosphate kinase;Nucleoside diphosphate kinase B;Putative nucleoside diphosphate kinase	NME1-NME2;NME2;NME2P1	4662900000	4465200000	4451400000	7434500000	4565500000	4476000000
P40261	Nicotinamide N-methyltransferase	NNMT	230660000	326410000	0	451300000	0	0
Q15233-2;Q15233;C9JYS8;C9IZL7;H7C367;C9J4X2	Non-POU domain-containing octamer-binding protein	NONO	0	168790000	175330000	413840000	166320000	267000000
P48745	Protein NOV homolog	NOV	832360000	2082700000	2136500000	835520000	0	1671200000
J3KMY5;G3V3E8;E7EMS2;G3V3D1;P61916;G3V2V8;H0YIZ1;P61916-2	Epididymal secretory protein E1	NPC2	8810200000	7942300000	8405500000	5746000000	5045800000	6131400000
E9PLK3;P55786-2;P55786;A6NEC2;H0YDG0;A6NEC2-2;E9PJY4;E9PPD4;E9PP11;A6NEC2-3	Puromycin-sensitive aminopeptidase	NPEPPS	304410000	289450000	0	294900000	0	0
P06748-2;P06748;P06748-3;E5RI98;E5RGW4	Nucleophosmin	NPM1	2878300000	1988500000	4283200000	5986300000	5538500000	3665600000
E9PEP6;O14786;E7EX60;Q5T7F0;O14786-3;O14786-2;Q5JWQ6;Q5JWQ4;V9GYL7;H0Y4A0	Neuropilin-1	NRP1	4079400000	2752300000	3847000000	2645600000	2394400000	4166300000
Q9UNZ2-6;Q9UNZ2;Q9UNZ2-5;Q9UNZ2-4;F2Z2K0	NSFL1 cofactor p47	NSFL1C	107380000	116610000	133090000	171610000	523300000	170280000
P21589;P21589-2;Q96B60;H0Y3X5	5-nucleotidase	NT5E	456460000	240500000	278090000	397920000	0	275100000
Q9P121-3;Q9P121-2;Q9P121;Q9P121-4;F6WFR7;F8W8Y1;F8VTR5;H7BZ62;Q14982-2;Q14982;Q14982-4	Neurotrimin	NTM	1499000000	1092400000	993580000	221480000	820620000	295980000
Q02818;H7BZI1;C9JKZ2;C9JBD3;C9J3C1	Nucleobindin-1	NUCB1	66023000000	73484000000	68254000000	75230000000	41332000000	60546000000
Q9H1E3-2;Q9H1E3	Nuclear ubiquitous casein and cyclin-dependent kinase substrate 1	NUCKS1	164430000	115320000	169790000	1035500000	627450000	377350000
Q9Y266;A0A0A0MSS4;A0A0A0MSU9	Nuclear migration protein nudC	NUDC	0	0	0	442560000	432400000	0
A6NFX8;Q9UKK9;A6NCQ0;A6NJU6;C9JYY9;H0YEY4	ADP-sugar pyrophosphatase	NUDT5	419750000	883610000	549520000	612090000	895070000	435570000
P61970;H3BRV9	Nuclear transport factor 2	NUTF2	164700000	196500000	201030000	498340000	386710000	237450000
Q86UD1;E9PJ29	Out at first protein homolog	OAF	10693000000	5062800000	5636600000	1321700000	2124700000	5679600000
P20774;Q5TBF5	Mimecan	OGN	385880000	280200000	0	460870000	0	0
Q68BL7-2;Q68BL7;Q68BL7-3;Q5JTM7	Olfactomedin-like protein 2A	OLFML2A	0	193450000	129410000	2605100000	0	793500000
F2Z3N3;Q68BL8;Q68BL8-2	Olfactomedin-like protein 2B	OLFML2B	133190000	633750000	101470000	825020000	1306900000	1887500000
Q9NRN5;Q9NRN5-2;B4DNG0;Q9NRN5-3	Olfactomedin-like protein 3	OLFML3	19714000000	13548000000	9159600000	21053000000	19968000000	16397000000
Q99983	Osteomodulin	OMD	1203800000	3415800000	479880000	4156800000	1122700000	2241300000
B4E321;Q13438-6;Q13438-5;Q13438-3;Q13438-2;Q13438-7;Q13438-4;Q13438;Q13438-8;F8W1N0;F8W1V2;F8W0R2;F8VZI7	Protein OS-9	OR7D2;OS9	0	198340000	0	257770000	0	237520000
F5GYN4;J3KR44;F5H6Q1;Q96FW1;F5H3F0;F5GYJ8;Q96FW1-2	Ubiquitin thioesterase OTUB1	OTUB1	480000000	813560000	781280000	1192200000	1182000000	974290000
P13674-3;P13674-2;P13674	Prolyl 4-hydroxylase subunit alpha-1	P4HA1	160870000	173350000	111080000	195390000	287460000	189660000
O15460-2;O15460;E7ENX0;E7EPI9;C9JN43;C9JIG4;C9JCP0;C9JX45;A8MXE0;E7ERI1	Prolyl 4-hydroxylase subunit alpha-2	P4HA2	434270000	378630000	1048500000	564080000	524360000	513040000
P07237;H7BZ94;H0Y3Z3;I3L398;I3L312;I3L4M2;I3L0S0;I3NI03;I3L3U6;I3L3P5;I3L514;I3L1Y5	Protein disulfide-isomerase	P4HB	35573000000	34042000000	55492000000	34975000000	34185000000	41740000000
A0A087WTT1;P11940-2;P11940;E7EQV3;E7ERJ7;E5RJB9;H0YAR2;B1ANR0;Q13310-2;Q9H361;Q13310;Q13310-3;E5RGH3;E5RH24;Q4VXU2;B1ANR1;H0YAP2;H0YB86;H0YBN4;H0Y5F5;Q4VXU2-2;E5RHG7;H0YEQ8;H0YAS7;H0YAS6;H0YB75;H0YC10;E5RGC4;E5RFD8;H0YER0;H0Y6X6;H0YEU6;Q5JQF8;Q96DU9-2;Q96DU9	Polyadenylate-binding protein 1	PABPC1	951030000	1077500000	1619500000	1314500000	1613400000	1041900000
P43034;I3L3N5;I3L495;P43034-2	Platelet-activating factor acetylhydrolase IB subunit alpha	PAFAH1B1	238700000	244160000	283670000	224950000	179480000	160590000
P22234;E9PBS1;P22234-2;D6RF62	Multifunctional protein ADE2;Phosphoribosylaminoimidazole-succinocarboxamide synthase;Phosphoribosylaminoimidazole carboxylase	PAICS	0	135050000	0	238240000	0	216200000
P19021-4;P19021-3;P19021;P19021-5;P19021-6;P19021-2;D6RG20;F8W8D9;D6RAQ2;D6RCD5	Peptidyl-glycine alpha-amidating monooxygenase;Peptidylglycine alpha-hydroxylating monooxygenase;Peptidyl-alpha-hydroxyglycine alpha-amidating lyase	PAM	3024200000	4021600000	2646900000	8336900000	2301700000	5203800000
Q6UXH9;Q6UXH9-2;A0A087WXE9;E9PQ70;Q6UXH9-3;A0A087WUR8;E9PMN5	Inactive serine protease PAMR1	PAMR1	5450100000	5165400000	7537100000	1478400000	1626700000	5682800000
Q13219	Pappalysin-1	PAPPA	2221900000	1918300000	2435300000	1108400000	1242000000	2736500000
Q9BXP8;Q9BXP8-2	Pappalysin-2	PAPPA2	271580000	137390000	823460000	248520000	114410000	0
Q99497;K7ELW0;K7EN27	Protein DJ-1	PARK7	2467900000	1993600000	2304200000	2534800000	2333600000	1583900000
Q15365;F8VTZ0	Poly(rC)-binding protein 1	PCBP1	0	181250000	172380000	616260000	229240000	338600000
Q9HCL0-2;Q9HCL0;D6RIG4	Protocadherin-18	PCDH18	542580000	466200000	372750000	313550000	316460000	492980000
Q9Y5G7-2;O60330-2;Q9Y5G4-2;Q9Y5H0-2;Q9Y5H0;Q9Y5G7;Q9Y5G4;O60330;Q9Y5G5-2;Q9Y5H4-2;Q9Y5H1-2;Q9Y5H3-2;Q9Y5H4;Q9Y5G5;Q9Y5H1;Q9Y5H3	Protocadherin gamma-A6;Protocadherin gamma-A12;Protocadherin gamma-A9;Protocadherin gamma-A3;Protocadherin gamma-A8;Protocadherin gamma-A1;Protocadherin gamma-A2;Protocadherin gamma-A10	PCDHGA6;PCDHGA12;PCDHGA9;PCDHGA3;PCDHGA8;PCDHGA1;PCDHGA2;PCDHGA10	252050000	175880000	207330000	216390000	214490000	235320000
Q9UN70-2;Q9UN70;A0A087X1P2	Protocadherin gamma-C3	PCDHGC3	72185000	71833000	69787000	70856000	82391000	66023000
Q15113	Procollagen C-endopeptidase enhancer 1	PCOLCE	6462900000	9192600000	6672200000	44783000000	11939000000	28492000000
Q9UKZ9;C9JYX9;H7C5D5	Procollagen C-endopeptidase enhancer 2	PCOLCE2	0	236060000	1028900000	0	0	0
Q92824-2;B1AMG5;Q92824;Q5JSG7	Proprotein convertase subtilisin/kexin type 5	PCSK5	348370000	432240000	285480000	0	0	0
Q8NBP7;Q8NBP7-2	Proprotein convertase subtilisin/kexin type 9	PCSK9	3852100000	4612200000	7477200000	2374400000	2289000000	1300600000
Q13442	28 kDa heat- and acid-stable phosphoprotein	PDAP1	100070000	87857000	144340000	157380000	111760000	116880000
O14737;O14737-2;K7ESJ4;Q3HM38;X6R2P6;K7EQA1	Programmed cell death protein 5	PDCD5	314760000	374210000	280990000	408980000	681600000	347520000
Q8WUM4;Q8WUM4-2;Q8WUM4-3	Programmed cell death 6-interacting protein	PDCD6IP	0	113850000	142990000	248480000	0	162810000
F8W1R7;G3V1V0;P60660-2;P60660;J3KND3;G8JLA2;B7Z6Z4;F8VPF3;G3V1Y7;F8VZU9;F8W180;F8W1I5;P14649;F8VXL3;H0YI43	Myosin light polypeptide 6	PDE6H;MYL6	6699700000	8048600000	9695600000	7214600000	9434300000	5661700000
Q9GZP0;Q9GZP0-2;H0YD37	Platelet-derived growth factor D;Platelet-derived growth factor D, latent form;Platelet-derived growth factor D, receptor-binding form	PDGFD	1561300000	3185100000	870990000	2416300000	1394400000	862220000
P16234-3;P16234;P16234-2	Platelet-derived growth factor receptor alpha	PDGFRA	300400000	195740000	169190000	343390000	335770000	756810000
P09619;P09619-2;E5RJ14;E5RH16;E5RII0	Platelet-derived growth factor receptor beta	PDGFRB	1796700000	1360600000	996460000	1269200000	1634800000	2162500000
Q15198	Platelet-derived growth factor receptor-like protein	PDGFRL	146280000	162810000	0	133220000	150440000	488170000
P30101	Protein disulfide-isomerase A3	PDIA3	21225000000	22821000000	37785000000	29268000000	35874000000	30354000000
P13667;C9JMN9	Protein disulfide-isomerase A4	PDIA4	1564700000	1786000000	3028700000	3473900000	2836700000	2778900000
Q15084-3;Q15084;Q15084-4;Q15084-5;Q15084-2	Protein disulfide-isomerase A6	PDIA6	1452200000	1674700000	2768900000	4423300000	2539700000	2605700000
O00151	PDZ and LIM domain protein 1	PDLIM1	0	305420000	0	609490000	407850000	333480000
B3KPU0;A0A087WVI1;Q96JY6;Q96JY6-5;E5RGS7;Q96JY6-3;A0A087WUQ1;H0YBP7;C9JS55;H7C1D1;Q96JY6-4	PDZ and LIM domain protein 2	PDLIM2	0	0	260710000	158680000	257150000	0
Q96HC4;Q96HC4-7;Q96HC4-4;Q96HC4-6;A0A0D9SFR4;Q96HC4-3;Q96HC4-2;D6RAA1;A0A0D9SFW3;D6RGG6;H0Y929;H0YBI4;H0Y8Y3;A0A0A0MSP3;Q96HC4-5	PDZ and LIM domain protein 5	PDLIM5	179080000	217620000	160890000	281070000	291820000	185880000
Q9NR12;D6RF83;H7BYK4;D6RH06;Q9NR12-3;Q9NR12-5;Q9NR12-6;Q9NR12-4;Q9NR12-2;D6RAN1;H0Y8W6	PDZ and LIM domain protein 7	PDLIM7	605470000	717430000	359840000	475680000	917290000	444530000
O00764;F2Z2Y4;O00764-3;O00764-2;A8MV33	Pyridoxal kinase	PDXK	0	59282000	71996000	104970000	78777000	67850000
Q15121;B1AKZ5;Q15121-2	Astrocytic phosphoprotein PEA-15	PEA15	232790000	288280000	354370000	182160000	228570000	209390000
P30086	Phosphatidylethanolamine-binding protein 1;Hippocampal cholinergic neurostimulating peptide	PEBP1	6173200000	7316800000	8307400000	11086000000	11757000000	6920900000
P12955;P12955-3;P12955-2;K7ES25;V9GY89;V9GYL0;V9GYE4	Xaa-Pro dipeptidase	PEPD	792810000	944140000	1091500000	1599900000	1891900000	958750000
Q9UHV9	Prefoldin subunit 2	PFDN2	247430000	276900000	337110000	0	319650000	0
P07737;K7EJ44;I3L3D5	Profilin-1	PFN1	27876000000	26074000000	22668000000	37550000000	49449000000	25714000000
P18669;Q8N0Y7;P15259	Phosphoglycerate mutase 1;Probable phosphoglycerate mutase 4	PGAM1;PGAM4	5649200000	9673500000	7814300000	12767000000	16407000000	11562000000
P52209-2;P52209;K7EM49;K7EPF6;K7EMN2;K7ELN9	6-phosphogluconate dehydrogenase, decarboxylating	PGD	230220000	231910000	211470000	275500000	220870000	335810000
P00558;P00558-2;P07205	Phosphoglycerate kinase 1	PGK1	1967800000	2358700000	1300100000	3167400000	3348900000	3201300000
O95336;M0R261;M0R1L2;M0R0U3	6-phosphogluconolactonase	PGLS	667940000	993840000	1234200000	1391400000	1683500000	1024700000
Q96G03;E9PD70;E7ENQ8;Q96G03-2	Phosphoglucomutase-2	PGM2	139790000	160310000	163310000	110530000	236280000	194720000
H0Y8I3;J3KN95;O95394;O95394-4;H0Y987;A0A087WT27;O95394-3	Phosphoacetylglucosamine mutase	PGM3	0	111340000	210840000	117120000	0	0
Q6UXB8;Q6UXB8-2	Peptidase inhibitor 16	PI16	142930000000	67052000000	123970000000	918760000	24261000000	13757000000
P14618;P14618-3;B4DNK4;H3BQ34;H3BUW1;H3BTJ2;H3BT25;H3BU13;H3BN34;H3BQZ3;P30613-2;P30613	Pyruvate kinase PKM;Pyruvate kinase	PKM	9854100000	13153000000	17732000000	22449000000	13788000000	14282000000
Q8NCC3-2;Q8NCC3;H3BMU8;B4DPU0	Group XV phospholipase A2	PLA2G15	0	0	276970000	397310000	193440000	256060000
E7ET40;P00749-2;P00749;S4R3G7	Urokinase-type plasminogen activator;Urokinase-type plasminogen activator long chain A;Urokinase-type plasminogen activator short chain A;Urokinase-type plasminogen activator chain B	PLAU	0	0	78145000	39293000	0	0
M0R2E9;M0R0H5;M0QYR6;M0R1I2;Q03405-2;Q03405-3;Q03405;M0QX27;M0R0Y4;M0QYS6;M0R383	Urokinase plasminogen activator surface receptor	PLAUR	915990000	259810000	377650000	253400000	998630000	541640000
Q8NHP8;Q8NHP8-2	Putative phospholipase B-like 2;Putative phospholipase B-like 2 32 kDa form;Putative phospholipase B-like 2 45 kDa form	PLBD2	2988500000	6096800000	8558000000	3164300000	4335200000	5116100000
Q15149-4;Q15149-7;Q15149-8;Q15149-9;Q15149-5;Q15149-6;Q15149-3;Q15149-2;E9PMV1;H0YDN1;E9PKG0;E9PIA2;E9PQ28;A0A075B730;A0A087X1U6;P58107;REV__A0A0U1RR03	Plectin	PLEC	18177000000	12209000000	18812000000	36157000000	16097000000	14608000000
P00747;Q5TEH5;A6PVI2;Q15195;Q02325	Plasminogen	PLG	4521800000	7764300000	6175200000	2123100000	4506100000	5598300000
O60664-4;O60664-3;O60664;K7ERZ3;O60664-2;K7EL96;K7ER39	Perilipin-3	PLIN3	730270000	677260000	515000000	2194800000	1618800000	881470000
Q02809;Q02809-2;Q5JXB7;Q5JXB8	Procollagen-lysine,2-oxoglutarate 5-dioxygenase 1	PLOD1	6197700000	6600900000	9809800000	7832000000	5468900000	8284200000
E7ETU9;O00469;O00469-2;O00469-3;C9JXZ0	Procollagen-lysine,2-oxoglutarate 5-dioxygenase 2	PLOD2	145480000	0	376770000	163680000	180570000	310450000
O60568;H7C2V1;H7C2S8;H7C0B8;C9JU11;H7C2A8;C9JIX5	Procollagen-lysine,2-oxoglutarate 5-dioxygenase 3	PLOD3	3975700000	4241600000	4334800000	3573600000	3012800000	6822600000
P13797-3;P13797;A0A0A0MSQ0;P13797-2;H7C4N2;U3KQI3;P13796;Q5TBN3	Plastin-3	PLS3	5405600000	10426000000	7432700000	7860600000	9420600000	7816800000
P55058;P55058-3;P55058-4;P55058-2	Phospholipid transfer protein	PLTP	2167300000	2167700000	1699700000	6039500000	2982400000	4087900000
Q6UX71;Q6UX71-2	Plexin domain-containing protein 2	PLXDC2	1135400000	1196300000	748730000	418500000	1193800000	346640000
O15031;E2PU09;A6QRH1;H0Y6J7	Plexin-B2	PLXNB2	1362500000	1081400000	703180000	775320000	1266100000	1111800000
P00491;G3V5M2;G3V2H3	Purine nucleoside phosphorylase	PNP	244060000	376260000	647590000	441180000	471790000	227320000
Q7Z5L7;Q7Z5L7-2;Q7Z5L7-3;Q7Z5L7-4	Podocan	PODN	1641400000	1437000000	1295900000	4052700000	1913000000	1850000000
Q9H488;Q9H488-2	GDP-fucose protein O-fucosyltransferase 1	POFUT1	108350000	109470000	132780000	151110000	0	0
P62937;F8WE65;C9J5S7;P62937-2;P0DN26;A0A0H2UH34;A0A0B4J2A2;A0A075B767;A0A075B759;Q9Y536;F5H284;E5RIZ5;P0DN37	Peptidyl-prolyl cis-trans isomerase A;Peptidyl-prolyl cis-trans isomerase A, N-terminally processed;Peptidyl-prolyl cis-trans isomerase	PPIA	6033100000	6565200000	4894900000	8510300000	8772800000	8702100000
P23284	Peptidyl-prolyl cis-trans isomerase B	PPIB	9265800000	11784000000	13594000000	14290000000	6749100000	9329800000
P45877	Peptidyl-prolyl cis-trans isomerase C	PPIC	190790000	232760000	233030000	198160000	0	214530000
O14974-5;O14974-4;O14974-3;O14974;F8VZN8;O14974-2;F8VW28;A0A0U1RQZ1;H0YIM2;H0YHL8;H0YIS3;H0YIS4;H0YHI8	Protein phosphatase 1 regulatory subunit 12A	PPP1R12A	126750000	166650000	123510000	454340000	173270000	165950000
Q96C90;F5GXC4;F5H2U0;B5MC51;P53671-3	Protein phosphatase 1 regulatory subunit 14B	PPP1R14B	85970000	180490000	94984000	257350000	219080000	136380000
F6WIT2;A6PVN5;Q15257-3;Q15257-2;Q15257;A6PVN9;Q15257-4;B7ZBQ0;Q68CR8;C9IZ76;Q5T949;Q5T948;B7ZBP9;A6PVN7;B7ZBP7;A6PVN8;B4DDQ6;A6PVN6;H0Y6E5	Serine/threonine-protein phosphatase 2A activator	PPP2R4;DKFZp781M17165	0	0	0	149450000	217430000	0
P42785;P42785-2;E9PQB5;E9PL85;E9PQN3;E9PKN6;E9PIG4;E9PNF7;E9PNJ1;E9PLY4;E9PL49;E9PR42	Lysosomal Pro-X carboxypeptidase	PRCP	936820000	2035500000	1544500000	2411500000	1827700000	2290700000
A0A0A0MSI0;Q06830;A0A0A0MRQ5	Peroxiredoxin-1	PRDX1	6974800000	8893000000	7970000000	11237000000	11731000000	9706900000
P32119;A6NIW5;P32119-2	Peroxiredoxin-2	PRDX2	198940000	121580000	146410000	329890000	158090000	162300000
P30048-2;P30048	Thioredoxin-dependent peroxide reductase, mitochondrial	PRDX3	451890000	363770000	323890000	659970000	321850000	332140000
Q13162;H7C3T4;A6NG45;A6NJJ0	Peroxiredoxin-4	PRDX4	1075200000	785720000	1387900000	995230000	1020100000	1053800000
P30044-2;P30044;P30044-3;P30044-4	Peroxiredoxin-5, mitochondrial	PRDX5	212410000	172360000	0	756870000	228640000	153520000
P30041	Peroxiredoxin-6	PRDX6	1553300000	2846600000	1869100000	5575200000	3642300000	3379200000
P51888	Prolargin	PRELP	449630000	1861400000	2902000000	1419000000	0	136770000
A0A0U1RR20;Q92954-3;Q92954-6;Q92954;Q92954-5;Q92954-4;Q92954-2;E9PLR3;J3KP74	Proteoglycan 4;Proteoglycan 4 C-terminal part	PRG4	724500000	261030000	4174300000	63950000	0	94858000
B1APF7;B1APG1;B1APG0;Q15136;B1APG2;B1APF8;B1APF9;K7ERP6;B1APG3;A0A087WVC4;A0A0A0MS54;P22694-8;P22694-4;P22694-3;P17612-2;P22694;P17612;P22694-5;P22694-7;P22694-6;P22694-9;P22694-2;P22694-10	cAMP-dependent protein kinase catalytic subunit beta;cAMP-dependent protein kinase catalytic subunit alpha	PRKACB;KIN27;PRKACA	0	0	0	51422000	32328000	0
K7EQK3;K7EMU2;X6RAV4;K7EMZ6;K7EIE5;K7EID3;K7EJ40;K7EK41;K7EPB2;P10644-2;P10644;K7EPR5	cAMP-dependent protein kinase type I-alpha regulatory subunit;cAMP-dependent protein kinase type I-alpha regulatory subunit, N-terminally processed	PRKAR1A	0	0	258210000	318260000	0	0
E9PIE3;Q969G5	Protein kinase C delta-binding protein	PRKCDBP	0	71750000	0	442870000	53811000	81839000
K7ELL7;P14314-2;P14314;K7EPW7;A0A0C4DGP4;K7EKX1;K7EJ70	Glucosidase 2 subunit beta	PRKCSH	5520200000	4218500000	5964400000	4550800000	5412500000	5017300000
Q9UNN8;A0A0U1RQQ4;A0A0U1RRC4	Endothelial protein C receptor	PROCR	2328700000	861690000	2116800000	452750000	1529200000	2468200000
P07225;G5E9F8;H7BXT0	Vitamin K-dependent protein S	PROS1	2944000000	3309200000	3054400000	5531500000	2304500000	4082700000
O95084;O95084-2;E9PRR2	Serine protease 23	PRSS23	1163000000	1195200000	1683400000	1667500000	1137800000	715100000
P07602-3;A0A0J9YXB8	Prosaposin;Saposin-A;Saposin-B-Val;Saposin-B;Saposin-C;Saposin-D	PSAP	36485000000	55912000000	83083000000	33623000000	27301000000	33893000000
Q9Y617;Q9Y617-2	Phosphoserine aminotransferase	PSAT1	4220100000	5457200000	8056900000	3907900000	6312200000	3256200000
M0R1G9;Q15238;E7EQY3;E9PC55;H7C1I4;E7EW65;A0A087WYK1;Q00887;M0R2P9;M0QY44;M0QZA7;M0R2Y7;M0QZQ1;M0QY31;M0R276;M0R235;G5E9F7;P11464-3;P11464;Q00889-2;P11464-4;P11464-2;Q00889	Pregnancy-specific beta-1-glycoprotein 5	PSG5	2546400000	0	892560000	0	1368000000	1911300000
P25786;P25786-2;F5GX11;B4DEV8	Proteasome subunit alpha type-1;Proteasome subunit alpha type	PSMA1	744490000	1069300000	1181300000	1524400000	1250400000	989230000
A0A024RA52;P25787;C9JCK5;H3BT36;H7C402	Proteasome subunit alpha type;Proteasome subunit alpha type-2	PSMA2	867240000	1215100000	1082600000	1197800000	1499400000	1447400000
P25788-2;P25788;G3V4X5;G3V3W4;G3V5N4;H0YJ03	Proteasome subunit alpha type-3	PSMA3	977670000	1335000000	1737300000	2640100000	2511500000	1739100000
P25789;H0YMZ1;H0YN18;H0YL69;H0YMA1;P25789-2;H0YLC2;H0YKT8;H0YLS6;H0YMI6;H0YKS0;H0YMV3	Proteasome subunit alpha type-4;Proteasome subunit alpha type;Proteasome subunit beta type	PSMA4	724200000	1264400000	1371000000	2218300000	1712900000	1298800000
P28066;P28066-2	Proteasome subunit alpha type-5	PSMA5	712520000	942590000	1145300000	1125000000	1134600000	1201200000
G3V5Z7;P60900;G3V295;P60900-2;G3V3I1;P60900-3;G3V3U4;G3V4S5;G3V2S7;H0YJC4	Proteasome subunit alpha type;Proteasome subunit alpha type-6	PSMA6	1309400000	2096700000	2946300000	2606500000	4577900000	2754700000
O14818;O14818-2;H0Y586;O14818-4;Q8TAA3-2;Q8TAA3-5;Q8TAA3;A0A087WYS6;F5GY34	Proteasome subunit alpha type-7	PSMA7	1161800000	1476000000	1855200000	1828100000	2023100000	1634700000
P20618	Proteasome subunit beta type-1	PSMB1	645110000	967440000	1182100000	1515800000	1015400000	959350000
P49721;A0A087WVV1	Proteasome subunit beta type-2	PSMB2	466180000	583670000	704980000	1190600000	773960000	712860000
A0A087WUL2;P49720;A0A087WXQ8;A0A087WY10	Proteasome subunit beta type-3	PSMB3	261220000	283350000	474910000	681720000	520000000	426120000
P28070	Proteasome subunit beta type-4	PSMB4	701070000	782220000	804700000	774450000	740810000	1117800000
P28074;H0YJM8;P28074-3;P28074-2	Proteasome subunit beta type-5	PSMB5	520990000	378490000	546600000	522740000	544980000	445820000
P28072;A0A087X2I4;I3L3X7	Proteasome subunit beta type-6	PSMB6	819270000	914770000	1393900000	1446700000	1304800000	1047500000
O00231;O00231-2;J3QRY4	26S proteasome non-ATPase regulatory subunit 11	PSMD11	0	60298000	131920000	62888000	79601000	0
Q13200-3;Q13200;Q13200-2;H7C2Q3	26S proteasome non-ATPase regulatory subunit 2	PSMD2	0	0	532820000	197600000	183300000	181260000
O43242-2;O43242;H0YGV8	26S proteasome non-ATPase regulatory subunit 3	PSMD3	0	0	154430000	102180000	0	102370000
J3KN29;O00233;F5H5V4;F5GX23;O00233-2;F5H7X1;F5H169;O00233-3	26S proteasome non-ATPase regulatory subunit 9	PSMD9	145860000	150430000	168500000	201230000	481760000	221500000
Q06323;Q06323-3;Q06323-2;H0YKK6;H0YLU2	Proteasome activator complex subunit 1	PSME1	81153000	120770000	99126000	650150000	151720000	189810000
A0A087X1Z3;Q9UL46;H0YM70;H0YKU2;H0YLG1;H0YLD2	Proteasome activator complex subunit 2	PSME2	129840000	201130000	147360000	825340000	242480000	254230000
A0A087WTV2;K7ENH2;K7ESG5;K9J957;P61289;P61289-2;K7EJF8;B7Z8D3;B3KQ25;P61289-3	Proteasome activator complex subunit 3	PSME3	0	0	0	129850000	178490000	146430000
A0A0U1RRM4;P26599;P26599-2;P26599-3;A6NLN1;A0A0D9SF20;K7EKJ7;K7ELW5;K7ES59;A0A087WUW5;X6R242;K7EK45;O95758-1;O95758-6;O95758-2;O95758;O95758-5;O95758-4	Polypyrimidine tract-binding protein 1	PTBP1	139970000	0	0	614740000	134860000	121220000
P41222;Q5SQ11;H0Y5A1	Prostaglandin-H2 D-isomerase	PTGDS	280230000	1504400000	1236800000	6662200000	1992000000	14405000000
Q14914-2;Q14914;F2Z3J9;Q5JVP2;F6XGT7	Prostaglandin reductase 1	PTGR1	0	116060000	0	831470000	0	97647000
Q13308-5;Q13308;Q13308-6;Q13308-4;Q13308-2;Q13308-3;Q86X91;F8WDG7;H7C5L0;C9J9E8;H0Y8F1	Inactive tyrosine-protein kinase 7	PTK7	3781000000	1353700000	665780000	2780500000	5032200000	2662100000
B8ZZQ6;P06454-2;P06454;B8ZZA1;B8ZZW7;H7C2N1	Prothymosin alpha;Prothymosin alpha, N-terminally processed;Thymosin alpha-1	PTMA	785810000	266260000	631370000	892750000	794500000	143470000
P20962;F5H7R9;F5GXR3	Parathymosin	PTMS	449920000	276480000	520520000	1756700000	804380000	267660000
P21246;C9JR52	Pleiotrophin	PTN	0	35860000	0	323030000	60306000	931630000
P23470-2;P23470	Receptor-type tyrosine-protein phosphatase gamma	PTPRG	252810000	349830000	270220000	262490000	193930000	270750000
Q5TG12;E9PGC5;Q15262;Q15262-2;Q15262-3;Q15262-4;H0YDP9;E9PRW2	Receptor-type tyrosine-protein phosphatase kappa	PTPRK	460620000	494280000	352600000	741880000	789370000	897080000
Q13332-6;Q13332-3;Q13332-4;Q13332-2;Q13332;G8JL96;A0A0A0MR60;Q13332-7;Q13332-5	Receptor-type tyrosine-protein phosphatase S	PTPRS	0	89118000	0	152280000	0	84079000
Q6NZI2;Q6NZI2-2;Q6NZI2-3	Polymerase I and transcript release factor	PTRF	776110000	632930000	1692000000	1817300000	1027600000	1003500000
P26022	Pentraxin-related protein PTX3	PTX3	140150000000	54325000000	199090000000	19019000000	31934000000	83277000000
Q00577;Q96QR8	Transcriptional activator protein Pur-alpha	PURA	0	33392000	42727000	87061000	58696000	35001000
A0A0A0MSA9;A0A0C4DG49;P15151-3;P15151-2;P15151-4;P15151	Poliovirus receptor	PVR	1617400000	522140000	767930000	220030000	523180000	275220000
Q92626;H7C1W1;Q92626-2;H7C300;C9J4I9;H7C3W2	Peroxidasin homolog	PXDN	12201000000	10570000000	10009000000	10142000000	11151000000	12805000000
P11216;E9PK47;P11217-2;P06737-2;P11217;P06737;H0Y4Z6	Glycogen phosphorylase, brain form	PYGB	335690000	315010000	300070000	413130000	0	335070000
F5GXY0	Pregnancy zone protein	PZP	81218000000	144480000000	97344000000	44078000000	84660000000	93224000000
Q16769;B5MCZ9;Q16769-2;C9JS14	Glutaminyl-peptide cyclotransferase	QPCT	2928300000	1323300000	1755300000	2223200000	2123300000	3052000000
O00391;O00391-2;A8MXT8;H0Y5Z8	Sulfhydryl oxidase 1	QSOX1	80836000000	71643000000	101450000000	59100000000	37553000000	79577000000
H3BMH2;H3BSC1;P62491-2;Q15907-2;P62491;Q15907;B4DQU5	Ras-related protein Rab-11A;Ras-related protein Rab-11B	RAB11A;RAB11B	0	173630000	0	187320000	231370000	169170000
C9JU14;J3KR73;P20340-4;Q9NRW1-2;Q9NRW1;P20340-2;P20340;C9JB90;Q14964	Ras-related protein Rab-6A;Ras-related protein Rab-6B;Ras-related protein Rab-39A	RAB6B;RAB6A;RAB39A	0	0	0	71325000	0	152850000
P54725-3;P54725;K7ENJ0;K7ELW1;P54725-2;K7EQ16	UV excision repair protein RAD23 homolog A	RAD23A	0	0	0	158280000	0	0
P54727;Q5W0S5;Q5W0S4;P54727-2;H0Y579	UV excision repair protein RAD23 homolog B	RAD23B	1083600000	1478000000	1475500000	2427100000	1914300000	739790000
B5MDF5;J3KQE5;P62826;F5H018;H0YFC6;B4DV51	GTP-binding nuclear protein Ran	RAN	198980000	380370000	288650000	463730000	241340000	297790000
F6WQW2;P43487-2;P43487;C9JXG8;C9JJ34;C9JGV6;C9JDM3;C9JIC6	Ran-specific GTPase-activating protein	RANBP1	261620000	298790000	569910000	687530000	673520000	284860000
P49788-2;P49788	Retinoic acid receptor responder protein 1	RARRES1	0	64055000	172010000	0	0	262190000
Q99969;C9J8S2	Retinoic acid receptor responder protein 2	RARRES2	951560000	1943900000	308790000	721210000	1984300000	2166900000
Q09028-3;Q09028;Q09028-2;E9PC52;Q16576;Q16576-2;E9PNS2;Q5JNZ6;E9PIC4;E9PNS6;H0YEU5;Q5JP02;H0YCT5;H0YF10;H0YDK2;Q5JP01	Histone-binding protein RBBP4;Histone-binding protein RBBP7	RBBP4;RBBP7	0	0	126480000	0	264630000	146940000
P98179	Putative RNA-binding protein 3	RBM3	235430000	532300000	480590000	905980000	1040100000	418790000
H0Y6E7;H3BT71;P38159;H3BR27;P38159-3;P38159-2;A0A1B0GUK8;Q96E39;O75526;H3BNC1;Q8N7X1	RNA-binding motif protein, X chromosome;RNA-binding motif protein, X chromosome, N-terminally processed	RBMX	452140000	315480000	245830000	1356800000	1535400000	826380000
Q5VY30;P02753	Retinol-binding protein 4;Plasma retinol-binding protein(1-182);Plasma retinol-binding protein(1-181);Plasma retinol-binding protein(1-179);Plasma retinol-binding protein(1-176)	RBP4	0	373730000	147580000	0	319070000	170290000
Q15293;Q15293-2;E9PP27	Reticulocalbin-1	RCN1	22026000000	21073000000	26733000000	9469700000	6391500000	15439000000
Q96D15;M0QZH0;M0QYB8;M0QZU3	Reticulocalbin-3	RCN3	3882200000	3915800000	8026300000	3587500000	6110000000	3858800000
P35241;P35241-5;P35241-4;P35241-3;E9PQ82;E9PNV3;P35241-2	Radixin	RDX	323740000	239920000	342290000	399390000	290850000	253870000
O95980	Reversion-inducing cysteine-rich protein with Kazal motifs	RECK	2023000000	1054800000	1010700000	1097800000	1994400000	1270900000
H0YG54;H0YGR4;Q9Y3B8-2;Q9Y3B8-3;Q9Y3B8;F5GYG5	Oligoribonuclease, mitochondrial	REXO2	596390000	553170000	663310000	724040000	1128200000	770680000
J3KNF6;Q6NW40	RGM domain family member B	RGMB	738470000	589290000	526250000	853680000	483480000	539200000
P34096	Ribonuclease 4	RNASE4	5333500000	6642400000	3985200000	7190000000	3720200000	5756800000
D6RHI9;O00584;A0A087WZM2;D6REQ6;H0YAE9;J3QQ64;A0A087WWI1;O00584-2	Ribonuclease T2	RNASET2	1974800000	3212300000	1800600000	3618500000	2679700000	2764600000
P13489;H0YCR7;E9PMJ3;E9PLZ3;E9PIM9;E9PIK5;E9PMN0;E9PMA9;E9PR82;E9PMI1	Ribonuclease inhibitor	RNH1	1492600000	1281700000	1354100000	1430200000	1678600000	1663000000
A0A087WUS4;A0A087WU27;A6NKB8;Q9H4A4;C9JMZ3	Aminopeptidase B	RNPEP	0	0	0	729070000	401290000	0
P62906	60S ribosomal protein L10a	RPL10A	1617000000	1969200000	2944600000	2525600000	3794500000	2433400000
Q5VVC8;P62913-2;P62913;Q5VVC9	60S ribosomal protein L11	RPL11	30295000	104520000	11052000	83819000	17691000	43373000
P30050;P30050-2	60S ribosomal protein L12	RPL12	158240000	144790000	182890000	245680000	280270000	237600000
F8VUA6;G3V203;H0YHA7;J3QQ67;Q07020-2;Q07020;F8VYV2;A0A075B7A0	60S ribosomal protein L18	RPL18	0	50921000	278130000	60280000	68960000	0
C9JXB8;C9JNW5;P83731	60S ribosomal protein L24	RPL24	54891000	41362000	55614000	60744000	0	31956000
E5RI99;P62888;A0A0B4J213;E5RJH3;A0A0C4DH44	60S ribosomal protein L30	RPL30	113400000	143450000	215790000	102600000	0	143600000
P36578;H3BU31;H3BM89;H3BTP7	60S ribosomal protein L4	RPL4	229550000	309110000	234390000	0	280560000	181810000
P46777;Q5T7N0;R4GNJ2	60S ribosomal protein L5	RPL5	712990000	270120000	389600000	698850000	736340000	342010000
P05388;F8VWS0;P05388-2;F8VU65;Q8NHW5;F8VPE8;G3V210;F8VQY6;F8VRK7;F8VW21;F8VZS0;F8VWV4;F8VS58;F8W1K8	60S acidic ribosomal protein P0;60S acidic ribosomal protein P0-like	RPLP0;RPLP0P6	525150000	257320000	666960000	907030000	469850000	315630000
P05386	60S acidic ribosomal protein P1	RPLP1	0	498080000	0	917350000	1327200000	494480000
P05387;H0YDD8	60S acidic ribosomal protein P2	RPLP2	1937500000	1989500000	3738200000	3361400000	3332900000	2227300000
P25398	40S ribosomal protein S12	RPS12	1504400000	1185600000	2028900000	2458200000	2432800000	1214800000
P62269;A0A0G2JQH2;Q5GGW2;J3JS69	40S ribosomal protein S18	RPS18	0	104330000	163590000	124950000	225230000	0
Q8WVC2;P63220;Q9BYK1;Q9BYK2	40S ribosomal protein S21	RPS21	325210000	294030000	306200000	435650000	617500000	334380000
P62854;Q5JNZ5	40S ribosomal protein S26;Putative 40S ribosomal protein S26-like 1	RPS26;RPS26P11	0	0	114190000	76312000	82976000	0
P62979;J3QS39;J3QTR3;F5H6Q2;F5GYU3;F5H2Z3;F5H265;B4DV12;F5H388;F5H747;F5GXK7;J3QKN0;Q5PY61;Q96C32;P62987;P0CG47;P0CG48;M0R1V7;Q49A90;M0R1M6;M0R2S1;F5GZ39;J3QSA3	Ubiquitin-40S ribosomal protein S27a;Ubiquitin;40S ribosomal protein S27a;Ubiquitin-60S ribosomal protein L40;Ubiquitin;60S ribosomal protein L40;Polyubiquitin-B;Ubiquitin;Polyubiquitin-C;Ubiquitin	RPS27A;UBB;UBC;UBA52	1882000000	1653700000	2748300000	2085500000	3118800000	1394700000
P62857	40S ribosomal protein S28	RPS28	678970000	571420000	597580000	1006700000	1127900000	908450000
D6R9B6;H0Y9Y4;D6RG13;D6RAT0;P61247;D6RB09	40S ribosomal protein S3a	RPS3A	0	124810000	237370000	144820000	151270000	91756000
Q5JR95;P62241	40S ribosomal protein S8	RPS8	258270000	0	274740000	0	0	0
C9J9K3;A0A0C4DG17;P08865;F8WD59	40S ribosomal protein SA	RPSA	427650000	313560000	496430000	665200000	352160000	375200000
A0A087WVV2;A0A0A0MRV0;Q9P2E9-3;Q9P2E9-2;Q9P2E9;F8W7S5;A0A087WU26;H0YDJ4;H9KV85;E9PN67;C9J066;Q8N4C6-6;Q8N4C6-11;Q8N4C6-4;Q8N4C6-9;Q8N4C6-2;Q8N4C6;Q8N4C6-5;Q8N4C6-10;Q8N4C6-7	Ribosome-binding protein 1	RRBP1	1250100000	644810000	979480000	3086100000	2099600000	1615200000
Q15404-2;Q15404	Ras suppressor protein 1	RSU1	360880000	429220000	376970000	795580000	544080000	408290000
P60903	Protein S100-A10	S100A10	1898500000	3239500000	3560400000	3218800000	1553200000	1213000000
P31949	Protein S100-A11;Protein S100-A11, N-terminally processed	S100A11	5266700000	5897500000	8918700000	8071000000	5369700000	2526200000
Q99584	Protein S100-A13	S100A13	656390000	707810000	819190000	447360000	561640000	532500000
Q96FQ6	Protein S100-A16	S100A16	507720000	451900000	558240000	721980000	295410000	272770000
P26447	Protein S100-A4	S100A4	1038700000	1788000000	991630000	8230000000	1748400000	1603100000
P06703;R4GN98	Protein S100-A6;Protein S100	S100A6	2706100000	4102600000	5542700000	6994100000	6063500000	3177300000
F8VS12;F8VZQ9;P82979	SAP domain-containing ribonucleoprotein	SARNP	0	0	0	101870000	73317000	0
Q5T5C7;P49591	Serine--tRNA ligase, cytoplasmic	SARS	126020000	119960000	249150000	169770000	164170000	105070000
Q9HB40;I3L4Z9;Q9HB40-2;I3L4Z3	Retinoid-inducible serine carboxypeptidase	SCPEP1	168410000	543600000	582320000	498500000	144220000	237520000
O75711;D6RD99	Scrapie-responsive protein 1	SCRG1	388540000	208560000	229870000	0	0	0
Q12765-3;Q12765;Q12765-2	Secernin-1	SCRN1	131310000	230890000	241090000	0	165310000	0
Q8IX30;Q8IX30-2;A0A0A0MTC8;Q9NQ36-3;Q9NQ36-2;Q8IWY4;Q9NQ36	Signal peptide, CUB and EGF-like domain-containing protein 3	SCUBE3	2971600000	937530000	2379600000	546370000	0	746810000
O00560-3;O00560-2;O00560;G5EA09;B4DHN5;E9PBU7	Syntenin-1	SDCBP	235820000	215080000	0	428020000	246660000	244230000
Q9BRK5;Q9BRK5-6;H0Y3T6;G3V1E2;Q9BRK5-4;Q9BRK5-3;Q9BRK5-2;Q9BRK5-5	45 kDa calcium-binding protein	SDF4	21726000000	15649000000	17675000000	12886000000	8743300000	16562000000
O75396;A0A087X1A9	Vesicle-trafficking protein SEC22b	SEC22B	0	0	0	201730000	84461000	0
D6REX3;O94979-6;O94979-3;O94979-10;O94979-4;O94979-9;O94979-2;O94979;O94979-8;D6RHZ5;O94979-5;H0Y9T9;H7BXG7;O94979-7;D6RE64;D6RCQ9;H0YAF5;H0Y8W8	Protein transport protein Sec31A	SEC31A	673750000	0	801100000	656120000	649930000	484730000
A0A087WWF1;Q8WWX9	Selenoprotein M	SELM	161990000	0	215770000	0	232200000	161390000
Q99985;Q99985-2	Semaphorin-3C	SEMA3C	788260000	1623600000	4534600000	892590000	512280000	748300000
O95025;C9JYT6	Semaphorin-3D	SEMA3D	105960000	113820000	222170000	0	0	104760000
O75326;O75326-2;F5GYX3;H3BMF9	Semaphorin-7A	SEMA7A	18588000000	8115600000	14873000000	5393800000	15190000000	8527200000
D6RGI3;D6RER5;Q9NVA2;Q9NVA2-2;D6RDU5;D6RDP1;D6R9Y6;H0Y961;H0Y9G8;A0A087X142;A6NMH6;A6NFQ9;E7EW69;F8W8I8;E7EX04;B5ME97;Q92599-3;Q92599-2;Q9P0V9-3;Q92599-4;Q9P0V9;Q92599;Q9P0V9-2	Septin-11	2017-09-11	580320000	982610000	853880000	1114300000	737010000	836210000
B5MCX3;Q15019;Q15019-2;Q15019-3;C9J2Q4;H7C2Y0;H7C310;C9JB25;C9IY94;C9J938;C9IZU3;C9JQJ4;B5MD47;C9JZI2;A0A1B0GXJ2;C9JFT1;F8WB65	Septin-2	2017-09-02	585990000	817330000	771630000	1431300000	962250000	730140000
G3V1Q4;E7ES33;E7EPK1;Q16181-2;Q16181;Q5JXL7;A0A0U1RRM2;A0A0U1RRH9;A0A0U1RRE1;Q6ZU15	Septin-7	SEPT7;DKFZp586I031	307700000	0	480780000	578580000	171200000	439060000
Q9UHD8-7;Q9UHD8-2;Q9UHD8-5;Q9UHD8;Q9UHD8-3;K7EJ51;K7ER14;K7EJL9;K7EK18;K7EL40;Q9UHD8-4;Q9UHD8-9;Q9UHD8-8;K7EQ08;K7ER34;K7EIR4;K7EKN4;K7EN52;K7ENQ5;K7EJZ2;K7ELJ9;K7ER52;K7ENL0;K7EIE4;K7EQD7	Septin-9	2017-09-09	0	0	0	241760000	166650000	0
Q8NC51-4;Q8NC51-3;Q8NC51-2;Q8NC51	Plasminogen activator inhibitor 1 RNA-binding protein	SERBP1	335830000	229210000	304630000	365330000	330320000	261840000
Q9UK55;G3V2W1	Protein Z-dependent protease inhibitor	SERPINA10	0	81487000	48757000	0	0	55115000
G3V3A0;P01011;A0A087WY93	Alpha-1-antichymotrypsin;Alpha-1-antichymotrypsin His-Pro-less	SERPINA3	510730000	560670000	385880000	0	337910000	714810000
P05543	Thyroxine-binding globulin	SERPINA7	521650000	1047300000	549540000	304300000	701710000	751930000
P30740;P30740-2;C9J7N5;A0A0C4DGW9;O75830	Leukocyte elastase inhibitor	SERPINB1	94686000	266070000	318620000	1060900000	182600000	156760000
P05120;E7EPJ9;H7C004;H7BYS2	Plasminogen activator inhibitor 2	SERPINB2	0	0	0	283540000	0	263550000
A0A024QZX5;A0A087X1N8;P35237;C9JTJ8;C9JVA8	Serpin B6	SERPINB6	1761100000	2153700000	2766300000	2528300000	2713800000	2896300000
O75635-2;O75635;C9JM00;A0A1B0GX82;C9JA68	Serpin B7	SERPINB7	431580000	689570000	250740000	560610000	6782000000	638570000
P01008;Q8TCE1	Antithrombin-III	SERPINC1	3803400000	8706600000	7079600000	2183500000	4918300000	5132400000
P05546	Heparin cofactor 2	SERPIND1	1153200000	2113500000	1360200000	936390000	1614300000	1596700000
P05121;P05121-2	Plasminogen activator inhibitor 1	SERPINE1	63281000000	26193000000	39041000000	17232000000	40008000000	23113000000
P07093;C9JN98;C9K031	Glia-derived nexin	SERPINE2	1698800000	2724100000	3321200000	2126600000	1189000000	5001000000
P07093-2;P07093-3	Glia-derived nexin	SERPINE2	71665000000	69320000000	55850000000	58956000000	29838000000	80271000000
P36955;I3L4N7;I3L107;I3L4F9;I3L4Z0;I3L2R7;I3L3Z3	Pigment epithelium-derived factor	SERPINF1	92476000000	113700000000	22890000000	87355000000	169440000000	60844000000
C9JMH6;A0A0J9YY65;A0A0G2JPA8;P08697-2;P08697	Alpha-2-antiplasmin	SERPINF2	2357800000	4885600000	2858100000	1139500000	3353900000	3349700000
P05155-2;P05155;P05155-3;E9PGN7;H9KV48;H0YCA1	Plasma protease C1 inhibitor	SERPING1	5245700000	12300000000	8470900000	2287100000	2335800000	1445900000
P50454;E9PPV6;E9PR70;E9PKH2;E9PK86;E9PMI5;E9PNX1;E9PIG2;E9PRS3;E9PJH8;E9PQ34;H0YEP8;E9PLA6	Serpin H1	SERPINH1	10969000000	15405000000	19182000000	11833000000	9382100000	18027000000
Q99574;H7C5T9	Neuroserpin	SERPINI1	0	0	0	133730000	0	0
A0A0C4DFV9;Q01105-3;Q01105-4;Q01105-2;Q01105;A0A087X027;P0DME0	Protein SET;Protein SETSIP	SET;SETSIP	658150000	914900000	1389000000	2802000000	2761700000	1358000000
E9PPJ0;Q13435;E9PJT3;E9PJ04;H0YCG1;E9PIL8;H0YEX5	Splicing factor 3B subunit 2	SF3B2	0	0	0	404190000	390390000	0
P23246-2;P23246;H0Y9K7	Splicing factor, proline- and glutamine-rich	SFPQ	108970000	185660000	204330000	997170000	240860000	224600000
Q8N474;Q6ZSL4	Secreted frizzled-related protein 1	SFRP1	140230000	119880000	74123000	139350000	111530000	0
Q96HF1	Secreted frizzled-related protein 2	SFRP2	456520000	10128000000	2104000000	153750000	1876600000	117390000
Q6FHJ7;C9JMJ2	Secreted frizzled-related protein 4	SFRP4	764110000	1789300000	3182000000	0	229680000	441830000
E9PEH6;C9JR67;B7Z2R4;O43556;O43556-3;O43556-4	Epsilon-sarcoglycan	SGCE	208740000	198500000	214370000	413360000	686400000	473280000
P51688;I3NI22;I3L3T3;I3L2I6;I3L4B7;I3L2L4	N-sulphoglucosamine sulphohydrolase	SGSH	301270000	659230000	1374700000	462550000	231740000	565880000
O75368	SH3 domain-binding glutamic acid-rich-like protein	SH3BGRL	317680000	731690000	1108600000	914560000	1303900000	425080000
Q9H299;Q5T123	SH3 domain-binding glutamic acid-rich-like protein 3	SH3BGRL3	7066900000	8870400000	12650000000	9954000000	18424000000	8348500000
C9IZ46;F8WFD9;Q8N114-2;Q8N114;Q8N114-5	Protein shisa-5	SHISA5	931510000	692960000	652790000	542540000	1204200000	964640000
Q9HAT2-2;Q9HAT2	Sialate O-acetylesterase	SIAE	2172300000	2521900000	2169100000	2787400000	2206700000	2418800000
D6REA1;Q9H173;D6RIU8;D6RG16;D6RBP7;D6RAI3	Nucleotide exchange factor SIL1	SIL1	159490000	130100000	233700000	251470000	123580000	204060000
P78324-4;P78324;P78324-2;Q5TFQ8;H3BTT9;H3BU43;H3BSK5;H3BUA5;H3BRP9;H3BV43;H3BML4;H9KV29;H3BQ21;O00241-2;O00241	Tyrosine-protein phosphatase non-receptor type substrate 1;Signal-regulatory protein beta-1 isoform 3	SIRPA;SIRPB1	1312000000	675780000	713190000	370920000	692470000	444470000
Q9HBR0	Putative sodium-coupled neutral amino acid transporter 10	SLC38A10	99641000	63885000	64999000	50848000	0	0
F5GZS6;J3KPF3;P08195-2;P08195-3;P08195;P08195-4;F5GZI0;H0YFX4	4F2 cell-surface antigen heavy chain	SLC3A2	405230000	222600000	157000000	0	366080000	205520000
O75094-2;O75094-3;O75094;O75094-4;A0A0A0MSC8	Slit homolog 3 protein	SLIT3	340630000	99488000	0	143680000	0	0
P17405;P17405-3;P17405-2;P17405-4;H0YEP5;G3V1E1;E9PQT3;E9PL59;E9PPK6	Sphingomyelin phosphodiesterase	SMPD1	538340000	859080000	1179600000	837810000	595260000	1496100000
Q92484-2;Q92484	Acid sphingomyelinase-like phosphodiesterase 3a	SMPDL3A	332550000	748520000	569770000	253860000	706010000	1686200000
Q7KZF4;H7C597	Staphylococcal nuclease domain-containing protein 1	SND1	0	0	0	291190000	0	391970000
P62318-2;P62318;H3BT13	Small nuclear ribonucleoprotein Sm D3	SNRPD3	211860000	217480000	248680000	578670000	423510000	277440000
Q49AN9;F5H013;P62308;A8MWD9;C9JVQ0	Small nuclear ribonucleoprotein G;Putative small nuclear ribonucleoprotein G-like protein 15	SNRPG;SNRPGP15	1113700000	0	910140000	1437600000	0	0
J3QLE5;P14678-2;P63162;P14678;P63162-2;P14678-3;J3KRY3;S4R3P3	Small nuclear ribonucleoprotein-associated proteins B and B;Small nuclear ribonucleoprotein-associated protein N	SNRPN;SNRPB	0	80596000	83571000	310980000	101770000	0
A0A087X0R6;Q9UMY4-3;Q9UMY4-2;Q9UMY4	Sorting nexin-12	SNX12	0	84417000	106610000	90178000	123620000	86141000
P00441;H7BYH4	Superoxide dismutase [Cu-Zn]	SOD1	7650000000	8055400000	8495400000	13083000000	12076000000	6488900000
A0A0C4DFU2;P04179-4;P04179;A0A0C4DG56;A0A0C4DFU1;P04179-3;P04179-2;F5H3C5;F5H4R2;F5GYZ5	Superoxide dismutase [Mn], mitochondrial	SOD2	251650000	147160000	0	226940000	167060000	159280000
P08294;M0R1V4	Extracellular superoxide dismutase [Cu-Zn]	SOD3	5962700000	9625900000	4167400000	22344000000	4645200000	8524900000
O60504-2;O60504;E5RJP2;H0YAZ3;H0YB51	Vinexin	SORBS3	33265000	0	35248000	55294000	0	0
P09486;F5H4E2	SPARC	SPARC	325610000000	168140000000	416420000000	63230000000	246410000000	237830000000
Q08629;A0A0A0MQX7;D6RB21;D6RAM7;E7ENT7;Q9BQ16-9;Q9BQ16-1;E7EQ24;H0YA19;E7ENY3;E7ENM6;A0A0A0MTJ2;Q9BQ16-7;Q9BQ16-2;Q9BQ16-5;Q9BQ16-6;Q9BQ16-4;Q9BQ16	Testican-1	SPOCK1	42035000000	27191000000	30817000000	9285000000	13528000000	27219000000
Q9HCB6	Spondin-1	SPON1	614330000	1353200000	1445500000	1602500000	1713000000	294580000
Q9BUD6;D6RB12;D6RBY3;D6RIH5	Spondin-2	SPON2	5921000000	7134300000	4076600000	4600800000	6204800000	17753000000
Q13813-3;Q13813;A0A0D9SF54;A0A0D9SGF6;Q13813-2;A0A0D9SFF6;A0A1B0GTB7;A0A1B0GUH3	Spectrin alpha chain, non-erythrocytic 1	SPTAN1	3092900000	4452500000	7189800000	6830500000	3000600000	3244900000
A0A087WUZ3;Q01082;Q01082-3;Q01082-2;F8W6C1;P11277-3;P11277;P11277-2;A4QPE4;O15020-2;O15020;E9PJZ2;H0YJE6	Spectrin beta chain, non-erythrocytic 1	SPTBN1	3107100000	3821100000	5585400000	6434100000	2945500000	3198800000
P10124	Serglycin	SRGN	179900000	300690000	1202400000	0	196990000	757340000
P49458;E9PE20;P49458-2	Signal recognition particle 9 kDa protein	SRP9	233920000	338710000	220610000	795900000	644160000	173780000
P78539;P78539-5;P78539-2;P78539-4;P78539-3	Sushi repeat-containing protein SRPX	SRPX	1766400000	2206300000	1120500000	3982200000	1260200000	2645700000
A1L4H1;A1L4H1-2;M0QZ17	Soluble scavenger receptor cysteine-rich domain-containing protein SSC5D	SSC5D	10667000000	3141800000	3287000000	7589700000	14654000000	7298500000
P50502;Q3KNR6;H7C3I1;F6VDH7;Q8NFI4;Q8IZP2;F8WAQ7	Hsc70-interacting protein;Putative protein FAM10A5;Putative protein FAM10A4	ST13;ST13P5;ST13P4	381620000	318280000	355160000	894220000	658610000	434100000
O76061;H0YB13;E5RG57	Stanniocalcin-2	STC2	10753000000	6263900000	5143300000	3955300000	8770900000	12322000000
P31948;P31948-2;F5GXD8;F5H783;P31948-3	Stress-induced-phosphoprotein 1	STIP1	386230000	383970000	508860000	270060000	385450000	0
P16949;P16949-2;A2A2D0;E5RGX5;Q93045;Q93045-2;E5RIR6;E7EVN3;Q9H169-3;Q9H169;Q9H169-4;Q9H169-2	Stathmin	STMN1	753480000	547320000	621380000	2693800000	1812500000	622040000
B1AJQ6;Q86Y82	Syntaxin-12	STX12	0	0	64159000	80599000	118750000	0
O15400-2;O15400	Syntaxin-7	STX7	0	226780000	0	194250000	282930000	155300000
Q8IWU6;A0A087WWR8;H0YDR1;E9PJL8	Extracellular sulfatase Sulf-1	SULF1	1226900000	2266600000	5271000000	1643500000	1341900000	2496000000
Q8IWU5-2;Q8IWU5	Extracellular sulfatase Sulf-2	SULF2	375940000	283880000	199910000	211420000	741940000	177160000
J3KQJ1;Q8NBJ7;A8MXB9;Q8NBJ7-2;C9JL30;C9J660;F8WA42;Q8NBJ7-3;E9PBT8;J3QT17;Q8NBJ7-5;F8WEX5;E9PG02;F8WEV7;F8WES7;Q8NBJ7-4	Sulfatase-modifying factor 2	SUMF2	778510000	716510000	835100000	343430000	602480000	474620000
P61956-2;P61956;A8MUA9;A8MU27;Q6EEV6;P55854;P55854-2	Small ubiquitin-related modifier 2	SUMO2	432970000	0	730710000	1081500000	396240000	605640000
A0A0A0MSD0;Q4LDE5;Q4LDE5-4;Q4LDE5-2;Q4LDE5-3	Sushi, von Willebrand factor type A, EGF and pentraxin domain-containing protein 1	SVEP1	5656500000	4222300000	4227200000	13394000000	7378200000	8786000000
O60506-4;O60506-3;O60506-2;O60506;B7Z645;O60506-5;F6UXX1;O43390;O43390-2;O43390-4;O43390-3;B4DT28	Heterogeneous nuclear ribonucleoprotein Q	SYNCRIP	533920000	431150000	805860000	840210000	971750000	674380000
Q01995;H0YCU9;E9PJ32	Transgelin	TAGLN	16787000000	18856000000	6285100000	20504000000	21829000000	10503000000
P37802;X6RJP6;P37802-2	Transgelin-2	TAGLN2	8276200000	6867300000	5833000000	11846000000	12807000000	6008800000
P37837;F2Z393	Transaldolase	TALDO1	896160000	1269700000	1565600000	2463300000	1800400000	2435500000
O75347;E5RIW3;E5RJD8;E5RHG6;O75347-2;E5RIX8;E5RJM1	Tubulin-specific chaperone A	TBCA	1371000000	1320900000	1730400000	1876300000	3141200000	2073600000
F8WE86;B5MBX2;P20062-2;P20062	Transcobalamin-2	TCN2	141370000	213540000	207980000	296290000	0	0
P17987;F5H282;E7EQR6;E7ERF2;F5GZ03;F5H7Y1;F5H136	T-complex protein 1 subunit alpha	TCP1	0	197480000	387660000	341350000	288910000	234490000
P02787;H7C5E8;C9JVG0	Serotransferrin	TF	0	0	0	0	359700000	273760000
C9JTY3;C9JUE0;C9JJP5;Q92734-4;Q92734-3;Q92734-2;Q92734	Protein TFG	TFG	0	202630000	0	250260000	0	0
P10646;P10646-2;C9JT76;C9JQ14;C9JKV3;C9J103;C9JP39	Tissue factor pathway inhibitor	TFPI	1300700000	1546100000	1732300000	1500700000	705600000	3100500000
P48307-2;P48307;H7C4A3	Tissue factor pathway inhibitor 2	TFPI2	1533500000	399460000	929730000	209140000	336100000	3480200000
Q15582;H0Y8L3;S4R3C6;H0Y9D7;H0Y8M8;D6RBX4;H0YAH8;H0YAB8	Transforming growth factor-beta-induced protein ig-h3	TGFBI	406640000000	130500000000	416730000000	76874000000	204670000000	228550000000
Q03167-2;Q03167;E9PKY4	Transforming growth factor beta receptor type 3	TGFBR3	333210000	449440000	212270000	1199300000	0	410520000
P07996;P07996-2;A8MZG1	Thrombospondin-1	THBS1	26054000000	13559000000	31274000000	14948000000	22206000000	19695000000
P35442;Q5RI53	Thrombospondin-2	THBS2	4950700000	11373000000	8010800000	6967000000	10918000000	13349000000
P49746;F5H4Z8;P49746-2;Q2HIZ1;B4DQH6	Thrombospondin-3	THBS3	2077300000	3524200000	986720000	6080600000	2807700000	3430600000
E9PIM6;E9PNQ8;P04216;J3QRJ3	Thy-1 membrane glycoprotein	THY1	3022400000	2712000000	2534600000	1037400000	2665300000	5241700000
P01033;Q5H9A7;H0Y789;Q5H9B5;Q5H9B4	Metalloproteinase inhibitor 1	TIMP1	373630000000	350260000000	368210000000	262340000000	398180000000	479900000000
P16035;B4DFW2;K7EIX4;K7EL90	Metalloproteinase inhibitor 2	TIMP2	46773000000	38691000000	43424000000	42030000000	28740000000	22919000000
P35625	Metalloproteinase inhibitor 3	TIMP3	0	0	105460000	24030000	0	0
P29401;P29401-2;A0A0B4J1R6;E9PFF2;F8W888;F8WAX4	Transketolase	TKT	5922500000	9543800000	8288100000	18910000000	18172000000	13494000000
Q9Y490;H0YMT1	Talin-1	TLN1	3361600000	3757300000	3429500000	8298000000	6544500000	4902500000
P63313	Thymosin beta-10	TMSB10	25549000000	16209000000	24459000000	16433000000	24804000000	9923100000
P62328	Thymosin beta-4;Hematopoietic system regulatory peptide	TMSB4X	16922000000	15395000000	24835000000	24292000000	17237000000	5377100000
P24821-4;P24821;J3QSU6;E9PC84;P24821-2;F5H7V9;P24821-3;P24821-5;P24821-6;H0YGZ3	Tenascin	TNC	1722500000	5379600000	293550000	25189000000	18665000000	9977100000
O00300;E5RFV7	Tumor necrosis factor receptor superfamily member 11B	TNFRSF11B	822970000	1374400000	3040900000	773630000	0	1601000000
Q9C0C2;E9PKK0;Q9C0C2-2	182 kDa tankyrase-1-binding protein	TNKS1BP1	152310000	0	156630000	231540000	0	0
A0A087WWA5	Tenascin-X	TNXB	4727000000	8144400000	17764000000	1083900000	318690000	855880000
Q53FA7-2;Q53FA7;H7BZH6	Quinone oxidoreductase PIG3	TP53I3	240930000	0	254470000	209120000	264130000	339410000
A0A087WYR3;O43399;O43399-5;O43399-7;O43399-2;O43399-4;O43399-3;A0A087WZ51;O43399-6	Tumor protein D54	TPD52L2	1153000000	1255200000	1317000000	1885100000	1512600000	1428300000
P60174-1;P60174;P60174-4;U3KPZ0;U3KQF3;U3KPS5	Triosephosphate isomerase	TPI1	18505000000	23462000000	22257000000	33329000000	53379000000	22076000000
P07951-2;P07951-3	Tropomyosin beta chain	TPM2	11538000000	13357000000	10815000000	9616100000	22914000000	11890000000
P67936;K7EMU5;K7EPB9;K7EPV9;K7EP68;K7EQW8;Q2TAC2-2;Q2TAC2	Tropomyosin alpha-4 chain	TPM4	78707000000	77712000000	83094000000	103610000000	88579000000	59022000000
P67936-2;K7ENT6;K7ERG3;K7ELP0	Tropomyosin alpha-4 chain	TPM4	48553000	0	0	182050000	109280000	0
O14773;E7EV34;O14773-2	Tripeptidyl-peptidase 1	TPP1	8376100000	9803900000	11962000000	6922600000	10654000000	8551400000
Q5W0H4;A0A0B4J2C3;P13693;J3KPG2;E9PJF7;P13693-2;Q56UQ5;H0YCX0;Q9HAU6	Translationally-controlled tumor protein	TPT1	2370500000	2123300000	2922300000	2670500000	2853600000	2828700000
P20396;D6RFM1	Pro-thyrotropin-releasing hormone;Thyrotropin-releasing hormone	TRH	68607000	33364000	12096000000	27569000	0	0
Q13263;Q13263-2;M0R2I3	Transcription intermediary factor 1-beta	TRIM28	0	0	0	247850000	146880000	102370000
P10155-3;P10155-5;P10155-4;P10155;P10155-2	60 kDa SS-A/Ro ribonucleoprotein	TROVE2	117280000	203700000	185110000	248670000	302790000	254940000
E9PGT1;Q15631;H7C1D4;Q15631-2;A0A0J9YVW2	Translin	TSN	209710000	402150000	298790000	772730000	845170000	449770000
Q99598;C4P0D6;C4P0D8;C4P0D4;Q5VVQ1	Translin-associated protein X	TSNAX;DISC1	0	94104000	0	160480000	121490000	106490000
A0A0A0MTS7;Q8WZ42-5;Q8WZ42-2;Q8WZ42;Q8WZ42-8;Q8WZ42-13;Q8WZ42-12;A0A0A0MRA3;Q8WZ42-3;Q8WZ42-10;Q8WZ42-9;Q8WZ42-11;Q8WZ42-4;Q8WZ42-7;Q8WZ42-6	Titin	TTN	560960000	1534200000	1049200000	393470000	1000900000	1424400000
P68363;P68363-2;P68366-2;P68366	Tubulin alpha-1B chain;Tubulin alpha-4A chain	TUBA1B;TUBA4A	2299700000	3718600000	8262300000	4190100000	4052300000	4255400000
Q5JP53;P07437;Q5ST81;A6NNZ2;G3V2A3;Q9H4B7;M0R1I1;G3V5W4;G3V2R8;G3V3R4;G3V2N6	Tubulin beta chain	TUBB	1579300000	2610200000	4995700000	2737600000	3631300000	2566800000
P68371;P04350;M0R2D3;M0QY85;M0R042;M0QYM7;M0R0X0;M0R2T4;M0QY37;M0QX14;M0QZL7;M0R278	Tubulin beta-4B chain;Tubulin beta-4A chain	TUBB4B;TUBB4A	0	475030000	758190000	380210000	545920000	384360000
Q12792;Q12792-3;F8VS81;Q12792-4;F8VRG3;F8W1Q9	Twinfilin-1	TWF1	268080000	212950000	0	305630000	274390000	274390000
Q6IBS0;D6RG15;H0Y858	Twinfilin-2	TWF2	651360000	735140000	757350000	1139600000	1508900000	770430000
Q9GZX9;J3QS03;Q9GZX9-2	Twisted gastrulation protein homolog 1	TWSG1	0	0	237910000	575180000	540830000	671610000
P10599;P10599-2	Thioredoxin	TXN	5979400000	11010000000	11592000000	15555000000	12230000000	9299900000
O95881;V9GY50;V9GYV4	Thioredoxin domain-containing protein 12	TXNDC12	0	194800000	530440000	225430000	398890000	189670000
Q9BRA2;I3L0K2;I3L3M7;I3L2R6	Thioredoxin domain-containing protein 17	TXNDC17	761690000	810750000	913130000	983680000	1747700000	1067700000
Q8NBS9;Q8NBS9-2	Thioredoxin domain-containing protein 5	TXNDC5	9488300000	7841500000	10952000000	9477600000	11554000000	9233700000
O43396;K7ER96;K7EKG2;K7EPB7;K7EME7;K7EML9	Thioredoxin-like protein 1	TXNL1	335060000	319930000	468500000	421750000	377620000	362150000
F8W809;A0A087WSW9;A0A182DWI3;A0A087WSY9;Q16881-5;Q16881-2;Q16881-4;Q16881-3;Q16881-6;Q16881;E2QRB9;E9PIR7;Q16881-7;E9PKD3;A0A0B4J225;E9PIZ5;E9PRI8;E9PLT3;E9PKI4;E9PQI3;A0A096LPD9;E7EWK1;A0A096LPK7;A0A182DWF2;D3YTF8;A0A182DWF3;Q9NNW7-2;Q9NNW7	Thioredoxin reductase 1, cytoplasmic	TXNRD1;GML	7482300000	8872800000	13074000000	6096400000	7409200000	6666200000
Q16222-2;Q16222-3;Q16222;Q3KQV9	UDP-N-acetylhexosamine pyrophosphorylase;UDP-N-acetylgalactosamine pyrophosphorylase;UDP-N-acetylglucosamine pyrophosphorylase	UAP1	60323000	109100000	140150000	94161000	64312000	0
P22314-2;P22314;Q5JRR6;Q5JRR9;Q5JRS0;Q5JRS2;Q5JRS1;Q5JRS3	Ubiquitin-like modifier-activating enzyme 1	UBA1	374160000	422810000	735680000	957850000	590120000	738260000
P68036-2;P68036;P68036-3;A0A1B0GUS4	Ubiquitin-conjugating enzyme E2 L3	UBE2L3	388040000	436740000	272600000	532940000	402390000	0
P61088;F8VSD4;F8VV71;F8VZ29;F8VQQ8	Ubiquitin-conjugating enzyme E2 N	UBE2N	259590000	333260000	214540000	753170000	705040000	584510000
Q13404;I3L0A0;Q13404-8;Q13404-7;Q13404-2;Q13404-1;G3V2F7;A0A0A0MSL3;G3V113;Q13404-6;H0YBP9;E5RIF1;D6RG00;H0YBX6	Ubiquitin-conjugating enzyme E2 variant 1	UBE2V1;UBE2V2	602400000	576970000	641100000	987520000	865920000	707770000
P09936;D6RE83;D6R956;D6R974;D6RF53	Ubiquitin carboxyl-terminal hydrolase isozyme L1	UCHL1	3974800000	8578700000	11000000000	3670400000	9304200000	6911500000
A0A087WTB8;Q5TBK7;P15374	Ubiquitin carboxyl-terminal hydrolase isozyme L3	UCHL3	0	93202000	119070000	97431000	108150000	113330000
Q9NYU2-2;Q9NYU2;H7BZG0	UDP-glucose:glycoprotein glucosyltransferase 1	UGGT1	758840000	774680000	964320000	1074700000	685910000	762580000
A0A087WYS1;E7EUC7;Q16851-2;Q16851;C9JNZ1;C9JVG3;C9JQU9;C9JWG0;C9JTZ5;C9JUW1;F2Z3H1	UTP--glucose-1-phosphate uridylyltransferase	UGP2	1427700000	1413400000	1276700000	3067100000	2332400000	1844800000
O60763;O60763-2	General vesicular transport factor p115	USO1	0	0	0	156370000	0	166170000
A6NJA2;P54578-2;P54578-3;P54578;J3QQT6;J3KS55	Ubiquitin carboxyl-terminal hydrolase;Ubiquitin carboxyl-terminal hydrolase 14	USP14	0	119170000	137830000	239610000	145590000	0
Q6EMK4	Vasorin	VASN	7681700000	5392700000	5870200000	9460300000	6952700000	10210000000
P50552;K7EM16	Vasodilator-stimulated phosphoprotein	VASP	138360000	113480000	0	112260000	284150000	136960000
Q99536;Q99536-2;Q99536-3;K7ESA3;K7ERT7;K7ENX2;K7EM19;K7EJM4	Synaptic vesicle membrane protein VAT-1 homolog	VAT1	2275300000	2637000000	2619000000	3520600000	2786700000	2359700000
P13611-2;P13611-4;D6RGZ6;Q86W61	Versican core protein, isoform 2	VCAN	108610000000	108550000000	89181000000	54933000000	92805000000	186280000000
P13611-5	Versican core protein, isoform 5	VCAN	219530000	320920000	471870000	230530000	270400000	701130000
P18206-2;P18206;P18206-3;A0A096LPE1	Vinculin	VCL	10329000000	14810000000	14186000000	29095000000	22519000000	16795000000
P55072;C9JUP7;C9IZA5	Transitional endoplasmic reticulum ATPase	VCP	1398000000	2305200000	3561200000	3415200000	3057700000	2543700000
A2A2V4;H3BLW8;A0A0A0MTB2;A0A087X1L1;A0A087X0B2;A0A0A0MSI7;A0A0A0MSH5;J3KPA4;A0A087WUD8;P15692-8;P15692-4;P15692-3;P15692-2;P15692;P15692-15;P15692-11;P15692-16;P15692-13;P15692-14;A0A0A0MSH7;P15692-5;P15692-17;A0A0A0MR43;H0YBZ0;A0A0A0MRQ4;A0A087WTP4;P15692-10;P15692-9;P15692-6;P15692-18;P15692-12	Vascular endothelial growth factor A	VEGFA	568870000	371920000	482460000	203040000	570980000	427160000
P49767	Vascular endothelial growth factor C	VEGFC	1245000000	1057800000	1092600000	1121200000	583390000	760860000
P08670;B0YJC4;B0YJC5;A0A1B0GTT5;A0A1B0GVG8;H7C5W5;P41219;P41219-2;F8W835;K7EMP8;A0A1X7SBR3;A0A1W2PR46;E7EMV2;E7ESP9;P14136-3;P14136;P14136-2;Q16352;P07197-2;P07197;B4DIR1;K7ELP4;K7EJU1;K7EKH9;A0A1W2PRT3;A0A1X7SCE1;Q8IWY7;Q8N1N4-2;Q8N1N4;P07196;P12036-2;P12036	Vimentin	VIM	386900000000	233550000000	320900000000	450400000000	534070000000	370060000000
O95497	Pantetheinase	VNN1	297080000	415800000	245350000	151200000	425200000	264260000
O75436;S4R3Q6;O75436-2;Q4G0F5	Vacuolar protein sorting-associated protein 26A	VPS26A	292040000	396970000	362450000	572770000	466850000	213620000
Q96QK1	Vacuolar protein sorting-associated protein 35	VPS35	96978000	140910000	225160000	587130000	119180000	145570000
P23381;P23381-2;G3V277;G3V3P2;G3V227;G3V3H8;G3V3Y5;G3V423;G3V5U1;G3V456;G3V2Y7;H0YJP3;G3V3X0;G3V5W1;G3V3S7;G3V2F2;G3V3R3;G3V4S4;G3V313;G3V339;G3V2C0;G3V4C7;G3V4N8;G3V5H5;P78534;G3V4A3;G3V4Q0;G3V4N0	Tryptophan--tRNA ligase, cytoplasmic;T1-TrpRS;T2-TrpRS	WARS	4377500000	4729300000	6839200000	2948700000	4856600000	4074000000
O75083;O75083-3;D6RD66	WD repeat-containing protein 1	WDR1	683920000	1082900000	1170900000	877150000	1284200000	1304700000
O76076;O76076-2	WNT1-inducible-signaling pathway protein 2	WISP2	6093500000	12465000000	8430100000	4096500000	4808100000	5844400000
P13010;C9JZ81;H7C0H9	X-ray repair cross-complementing protein 5	XRCC5	292570000	398070000	384580000	585810000	380200000	164010000
B1AHC9;P12956;P12956-2	X-ray repair cross-complementing protein 6	XRCC6	205770000	210850000	201800000	218400000	0	0
Q86Y38	Xylosyltransferase 1	XYLT1	1421700000	796260000	514350000	925640000	1319100000	741580000
Q9H1B5;H0YB00;A0A0C4DFW8;B4DT06;Q9H1B5-2	Xylosyltransferase 2	XYLT2	0	0	0	90832000	0	95118000
P67809;C9J5V9;H0Y449;Q9Y2T7	Nuclease-sensitive element-binding protein 1	YBX1	274430000	199850000	454710000	182530000	327720000	154900000
P31946;Q4VY19;A0A0J9YWE8;Q4VY20	14-3-3 protein beta/alpha;14-3-3 protein beta/alpha, N-terminally processed	YWHAB	3407200000	4513800000	5309700000	5873000000	5805700000	3313500000
P62258;P62258-2;B4DJF2;I3L3T1;K7EM20;K7EIT4;I3L0W5	14-3-3 protein epsilon	YWHAE	9763900000	14041000000	17092000000	20845000000	23492000000	16240000000
P61981	14-3-3 protein gamma;14-3-3 protein gamma, N-terminally processed	YWHAG	5092300000	7659300000	8219000000	7977700000	9623100000	6032400000
Q04917;A2IDB2;F8WEB6;A2IDB1	14-3-3 protein eta	YWHAH	453200000	749270000	895730000	1276800000	696670000	647820000
P27348;E9PG15	14-3-3 protein theta	YWHAQ	1531500000	2266800000	2929300000	5321600000	3110500000	2023900000
P63104;E7EX29;E7ESK7;E9PD24;E7EVZ2;B0AZS6;E5RIR4;P63104-2;E5RGE1;B7Z2E6;H0YB80	14-3-3 protein zeta/delta	YWHAZ	25805000000	27931000000	28227000000	40313000000	34645000000	29353000000
Q9Y2D9;D6RDG5;D6RF85;Q9UFB7-2;Q9UFB7	Zinc finger protein 652;Zinc finger and BTB domain-containing protein 47	ZNF652;ZBTB47	0	0	0	0	965930000	537670000
Q15942;H0Y2Y8;Q15942-2;C9JJK5;C9IZ41;H7C3D3;H7C3R3	Zyxin	ZYX	3955500000	3650900000	3730000000	3472900000	4693500000	2888100000
